# Supplementary material for: Genome-wide investigations reveal the population structure and selection signatures of Nigerian cattle adaptation in the sub-Saharan tropics
Source: BMC Genomics. 2022 Apr 15;23:306. doi: 10.1186/s12864-022-08512-w (PMC9012019; doi:10.1186/s12864-022-08512-w)
Supplement: Supplementary file 2 — Additional file 2. [file 12864_2022_8512_MOESM2_ESM.xlsx]

## Sheet: Table S1
Table S1. Sample information and genotyping-by-sequencing of each individual cattle from Nigeria
KIZ ID/ Sample ID	Working ID	Sample Origin	Clean reads	Mapped reads	Mapping rate	Average depth	Coverage_1X	Coverage_4X
YP160922-001	1010	IBADAN, OYO	8034400	7998693	0.9956	4.69	0.0577	0.0012
YP160922-002	1012	IBADAN, OYO	4913856	4879578	0.993	4.64	0.0475	0.0006
YP160922-003	150	JOS, PLATEAU	8277434	8200101	0.9907	5.2	0.0602	0.001
YP160922-004	151	JOS, PLATEAU	4132864	4106900	0.9937	4.68	0.0458	0.0005
YP160922-005	152	JOS, PLATEAU	4533622	4491900	0.9908	4.76	0.0448	0.0005
YP160922-006	153	JOS, PLATEAU	4429918	4401355	0.9936	4.78	0.0431	0.0005
YP160922-007	154	JOS, PLATEAU	5665630	5615452	0.9911	4.96	0.0472	0.0007
YP160922-008	155	JOS, PLATEAU	7106566	7039551	0.9906	5.13	0.0538	0.0008
YP160922-009	156	JOS, PLATEAU	4461104	4431080	0.9933	4.74	0.0438	0.0007
YP160922-010	157	JOS, PLATEAU	5278358	5243239	0.9933	4.64	0.05	0.0009
YP160922-011	158	JOS, PLATEAU	7675090	7619648	0.9928	5.11	0.0518	0.0008
YP160922-012	159	JOS, PLATEAU	3482418	3460962	0.9938	4.62	0.0392	0.0005
YP160922-013	160	JOS, PLATEAU	4948874	4918799	0.9939	4.67	0.0488	0.0009
YP160922-014	161	JOS, PLATEAU	5646592	5589135	0.9898	4.8	0.0614	0.0007
YP160922-015	162	JOS, PLATEAU	5217978	5186221	0.9939	4.67	0.051	0.001
YP160922-016	163	JOS, PLATEAU	4046946	4006239	0.9899	4.75	0.0401	0.0007
YP160922-017	164	JOS, PLATEAU	5979918	5937345	0.9929	4.76	0.0491	0.001
YP160922-018	165	JOS, PLATEAU	4990656	4952584	0.9924	4.62	0.0464	0.0008
YP160922-020	167	JOS, PLATEAU	5093572	5057548	0.9929	4.67	0.0457	0.0009
YP160922-021	168	JOS, PLATEAU	4335918	4301265	0.992	4.59	0.0453	0.0007
YP160922-022	169	JOS, PLATEAU	5089144	5034983	0.9894	4.72	0.0458	0.0008
YP160922-023	170	JOS, PLATEAU	5358210	5325903	0.994	4.63	0.049	0.0008
YP160922-024	171	JOS, PLATEAU	5719486	5680908	0.9933	4.65	0.0498	0.001
YP160922-025	172	JOS, PLATEAU	4368326	4331693	0.9916	4.54	0.0459	0.0006
YP160922-026	173	JOS, PLATEAU	3662704	3637345	0.9931	4.59	0.0402	0.0005
YP160922-027	174	JOS, PLATEAU	4951610	4919113	0.9934	4.65	0.0459	0.0011
YP160922-028	175	JOS, PLATEAU	4658968	4626148	0.993	4.7	0.0429	0.0008
YP160922-029	176	JOS, PLATEAU	5208956	5147013	0.9881	4.68	0.0461	0.0007
YP160922-030	177	JOS, PLATEAU	3668622	3639617	0.9921	4.54	0.0433	0.0006
YP160922-031	178	JOS, PLATEAU	3925778	3896428	0.9925	4.74	0.0427	0.0005
YP160922-032	179	JOS, PLATEAU	4535532	4499485	0.9921	4.69	0.0439	0.0005
YP160922-033	180	JOS, PLATEAU	5638866	5587017	0.9908	4.8	0.0541	0.0008
YP160922-034	182	JOS, PLATEAU	6582288	6519005	0.9904	5.03	0.0536	0.001
YP160922-037	183	JOS, PLATEAU	3810630	3781727	0.9924	4.59	0.0401	0.0006
YP160922-039	184	JOS, PLATEAU	5649728	5590089	0.9894	4.53	0.0509	0.0011
YP160922-044	185	JOS, PLATEAU	7580596	7529647	0.9933	4.79	0.0574	0.0013
YP160922-045	186	JOS, PLATEAU	5349664	5308147	0.9922	4.67	0.0471	0.0007
YP160922-046	187	JOS, PLATEAU	7480678	7443297	0.995	4.83	0.0527	0.0012
YP160922-047	189	JOS, PLATEAU	4383560	4328196	0.9874	4.69	0.0429	0.0006
YP160922-048	190	JOS, PLATEAU	4566692	4529472	0.9918	4.65	0.043	0.0007
YP160922-049	191	JOS, PLATEAU	4675800	4637147	0.9917	4.67	0.0439	0.0006
YP160922-050	192	JOS, PLATEAU	6239684	6187765	0.9917	4.7	0.0502	0.001
YP160922-051	193	JOS, PLATEAU	5450744	5410517	0.9926	4.59	0.0492	0.001
YP160922-052	194	JOS, PLATEAU	4357606	4321697	0.9918	4.69	0.0441	0.0005
YP160922-053	195	JOS, PLATEAU	4389392	4342354	0.9893	4.73	0.045	0.0005
YP160922-054	196	JOS, PLATEAU	4181318	4153274	0.9933	4.52	0.0463	0.0006
YP160922-055	197	JOS, PLATEAU	7959870	7916609	0.9946	4.82	0.0563	0.0011
YP160922-057	198	JOS, PLATEAU	8770722	8698953	0.9918	5.18	0.0554	0.0014
YP160922-058	199	JOS, PLATEAU	9229314	9162757	0.9928	5.13	0.059	0.0011
YP160922-059	200	JOS, PLATEAU	6844394	6766080	0.9886	4.94	0.051	0.0008
YP160922-060	201	JOS, PLATEAU	4280116	4247196	0.9923	4.58	0.0455	0.0006
YP160922-061	202	JOS, PLATEAU	8769234	8726868	0.9952	4.64	0.0594	0.0018
YP160922-064	98	KADUNA	7993260	7912228	0.9899	5.13	0.0566	0.0008
YP160922-069	99	KADUNA	7513632	7461273	0.993	4.87	0.0545	0.0017
YP160922-070	100	KADUNA	9492216	9416952	0.9921	4.98	0.0605	0.0015
YP160922-071	102	KADUNA	5779060	5731765	0.9918	5	0.0464	0.0008
YP160922-072	104	KADUNA	5076990	5044618	0.9936	4.82	0.0444	0.0008
YP160922-073	106	KADUNA	7452838	7393545	0.992	4.95	0.0566	0.0008
YP160922-074	107	KADUNA	4475846	4438231	0.9916	5.1	0.0426	0.0004
YP160922-075	108	KADUNA	5527734	5500863	0.9951	5	0.0481	0.0004
YP160922-076	109	KADUNA	7716840	7666131	0.9934	5.72	0.0438	0.0008
YP160922-078	110	KADUNA	5346524	5318999	0.9949	5.01	0.0469	0.0004
YP160922-079	111	KADUNA	5968168	5920374	0.992	5.03	0.0458	0.0012
YP160922-080	112	KADUNA	8576692	8514998	0.9928	5.63	0.0554	0.0013
YP160922-081	113	KADUNA	9056842	8985667	0.9921	4.99	0.0565	0.0014
YP160922-082	115	KADUNA	8440506	8376664	0.9924	4.94	0.0598	0.0015
YP160922-083	116	KADUNA	5368594	5340469	0.9948	4.83	0.0459	0.0006
YP160922-084	117	KADUNA	3613946	3596698	0.9952	4.7	0.0391	0.0004
YP160922-085	120	KADUNA	7764670	7707709	0.9927	5.16	0.0555	0.0008
YP160922-086	127	KADUNA	5452956	5405647	0.9913	5.04	0.0462	0.0004
YP160922-087	128	KADUNA	3931062	3907247	0.9939	4.74	0.044	0.0004
YP160922-088	129	KADUNA	5147238	5115438	0.9938	5	0.0485	0.0004
YP160922-089	130	KADUNA	7674064	7619045	0.9928	4.64	0.0641	0.0023
YP160922-090	131	KADUNA	7882332	7827587	0.9931	4.87	0.0557	0.0018
YP160922-091	132	KADUNA	4384270	4362409	0.995	4.86	0.0473	0.0004
YP160922-092	134	KADUNA	6408510	6367046	0.9935	5.05	0.0516	0.0006
YP160922-093	135	KADUNA	4211856	4192094	0.9953	4.71	0.0422	0.0004
YP160922-094	138	KADUNA	4661260	4635461	0.9945	4.76	0.046	0.0005
YP160922-096	139	KADUNA	3646768	3620763	0.9929	4.82	0.041	0.0004
YP160922-097	140	KADUNA	4952578	4930497	0.9955	4.74	0.0464	0.0005
YP160922-098	142	KADUNA	2914900	2900372	0.995	4.33	0.0407	0.0005
YP160922-099	143	KADUNA	5284002	5257411	0.995	4.71	0.046	0.0007
YP160922-100	144	KADUNA	3749912	3726699	0.9938	4.81	0.0429	0.0004
YP160922-102	145	KADUNA	7194938	7135307	0.9917	5.17	0.0517	0.0007
YP160922-104	146	KADUNA	4211722	4166038	0.9892	4.79	0.0421	0.0004
YP160922-106	147	KADUNA	5184968	5151408	0.9935	4.85	0.0479	0.0008
YP160922-107	148	KADUNA	5577108	5534871	0.9924	5.01	0.0487	0.0006
YP160922-108	181	KADUNA	7385172	7349701	0.9952	4.79	0.0566	0.001
YP160922-109	251	KANO	7615108	7565797	0.9935	5.1	0.0553	0.0009
YP160922-110	255	KANO	8912938	8847499	0.9927	4.9	0.0559	0.0014
YP160922-111	257	KANO	9293404	9230327	0.9932	5.1	0.058	0.0015
YP160922-112	1015	KANO	4041482	4016087	0.9937	4.64	0.0416	0.0005
YP160922-113	1018	KANO	7071792	6933232	0.9804	5.19	0.052	0.001
YP160922-115	1019	KANO	5383226	5355680	0.9949	4.67	0.0504	0.0007
YP160922-116	30	KATSINA	6769338	6692491	0.9886	5.16	0.0544	0.0007
YP160922-117	31	KATSINA	6895246	6096924	0.8842	6.28	0.0481	0.0027
YP160922-120	32	KATSINA	6310174	6245543	0.9898	5.02	0.0509	0.0008
YP160922-127	33	KATSINA	6709490	6538956	0.9746	4.85	0.0531	0.0008
YP160922-128	34	KATSINA	7635080	7538795	0.9874	5.4	0.0522	0.0009
YP160922-129	37	KATSINA	6296384	6210154	0.9863	4.96	0.0506	0.0008
YP160922-130	39	KATSINA	5510042	5472366	0.9932	4.81	0.0512	0.0007
YP160922-131	1	SOKOTO	5938596	5894048	0.9925	4.74	0.0505	0.0013
YP160922-132	2	SOKOTO	5698440	5665825	0.9943	4.84	0.0519	0.0012
YP160922-134	3	SOKOTO	5674778	5517470	0.9723	5	0.0493	0.0007
YP160922-135	4	SOKOTO	7203756	7128495	0.9896	4.98	0.0525	0.001
YP160922-138	5	SOKOTO	5525830	5493868	0.9942	4.77	0.0478	0.0011
YP160922-139	6	SOKOTO	3054896	2931043	0.9595	4.69	0.0361	0.0005
YP160922-140	7	SOKOTO	5020696	4980646	0.992	4.95	0.0489	0.0006
YP160922-142	8	SOKOTO	8778634	8464292	0.9642	5.24	0.0565	0.0009
YP160922-143	9	SOKOTO	4790350	4760421	0.9938	4.71	0.0509	0.0011
YP160922-144	10	SOKOTO	5084448	5037704	0.9908	5.34	0.0478	0.0007
YP160922-145	11	SOKOTO	5205672	5179292	0.9949	4.9	0.0469	0.0012
YP160922-146	12	SOKOTO	4855432	4780333	0.9845	4.85	0.0459	0.0007
YP160922-147	13	SOKOTO	2992932	2946564	0.9845	4.75	0.0361	0.0004
YP160922-148	14	SOKOTO	8332868	8264325	0.9918	5.02	0.0609	0.0011
YP160922-150	15	SOKOTO	8573338	8490535	0.9903	4.91	0.0561	0.0013
YP160922-151	16	SOKOTO	7558622	7502366	0.9926	5.45	0.0557	0.0007
YP160922-152	17	SOKOTO	4742448	4687557	0.9884	4.68	0.0522	0.0018
YP160922-153	18	SOKOTO	6835970	6693178	0.9791	4.68	0.0582	0.0021
YP160922-154	20	SOKOTO	5579986	5539402	0.9927	5.03	0.0507	0.0007
YP160922-155	21	SOKOTO	6010204	5978585	0.9947	4.9	0.0507	0.0008
YP160922-156	22	SOKOTO	5279056	5246085	0.9938	4.88	0.0488	0.0007
YP160922-157	23	SOKOTO	5559514	5525018	0.9938	4.77	0.0529	0.0014
YP160922-158	24	SOKOTO	6488972	6435262	0.9917	4.88	0.0534	0.0008
YP160922-159	25	SOKOTO	6294834	6246789	0.9924	4.95	0.0522	0.0008
YP160922-160	26	SOKOTO	5155050	5095277	0.9884	5.11	0.0478	0.0011
YP160922-161	27	SOKOTO	5146680	5116604	0.9942	4.83	0.0506	0.0011
YP160922-162	28	SOKOTO	5745892	5691868	0.9906	4.8	0.0474	0.001
YP160922-163	29	SOKOTO	6130980	6086443	0.9927	4.87	0.0499	0.0009
YP160922-164	44	SOKOTO	6396216	6351289	0.993	4.73	0.054	0.001
YP160922-165	260	SOKOTO	7244610	7191567	0.9927	5.1	0.0485	0.0011
YP160922-167	261	SOKOTO	6271578	6225658	0.9927	5.05	0.0469	0.0011
YP160922-168	268	SOKOTO	8354138	8298057	0.9933	4.87	0.0551	0.0016
YP160922-169	269	SOKOTO	8509306	8452792	0.9934	4.92	0.0562	0.0014
YP160922-170	270	SOKOTO	4916266	4887307	0.9941	4.94	0.0428	0.0007
YP160922-171	271	SOKOTO	4404564	4374874	0.9933	5.32	0.0393	0.0005
YP160922-172	1025	SOKOTO	8739150	8643752	0.9891	5.26	0.0616	0.0015
YP160922-173	1034	SOKOTO	3566610	3527349	0.989	4.61	0.0403	0.0005
YP160922-174	45	TARABA	3052176	3017491	0.9886	4.66	0.0382	0.0004
YP160922-175	46	TARABA	6777538	6720883	0.9916	4.84	0.0524	0.001
YP160922-176	47	TARABA	5345300	5314846	0.9943	4.95	0.0464	0.0008
YP160922-177	48	TARABA	6656762	6618738	0.9943	4.9	0.0559	0.0008
YP160922-178	49	TARABA	5335792	5294086	0.9922	5.03	0.0458	0.0007
YP160922-179	50	TARABA	6544504	6493190	0.9922	4.72	0.0544	0.0016
YP160922-180	51	TARABA	5270408	5236311	0.9935	4.78	0.0461	0.0008
YP160922-181	52	TARABA	6193774	6153290	0.9935	4.84	0.0528	0.001
YP160922-182	53	TARABA	5604914	5565494	0.993	5.11	0.0443	0.0007
YP160922-183	54	TARABA	7419360	7372943	0.9937	4.71	0.0591	0.0011
YP160922-184	55	TARABA	5679034	5638651	0.9929	4.76	0.0473	0.0007
YP160922-185	57	TARABA	5264926	5237740	0.9948	4.85	0.0514	0.0009
YP160922-186	58	TARABA	5678982	5614262	0.9886	4.93	0.0468	0.0008
YP160922-187	59	TARABA	6556336	6517696	0.9941	4.97	0.0495	0.0008
YP160922-189	60	TARABA	6721360	6668620	0.9922	4.97	0.0523	0.0008
YP160922-190	61	TARABA	6784592	6737127	0.993	4.9	0.053	0.0009
YP160922-191	64	TARABA	3315300	3297840	0.9947	4.93	0.0374	0.0004
YP160922-192	69	TARABA	5883756	5848963	0.9941	5.04	0.0464	0.0006
YP160922-193	70	TARABA	5296308	5270239	0.9951	4.98	0.0454	0.0007
YP160922-194	71	TARABA	4629672	4603390	0.9943	4.96	0.0438	0.0005
YP160922-195	72	TARABA	4789630	4759273	0.9937	5.07	0.0449	0.0004
YP160922-196	73	TARABA	5605822	5570505	0.9937	5.1	0.0462	0.0008
YP160922-197	74	TARABA	4800532	4772039	0.9941	5.07	0.0439	0.0005
YP160922-198	75	TARABA	6076578	6043197	0.9945	5.15	0.0483	0.0005
YP160922-199	76	TARABA	4437076	4406544	0.9931	5.47	0.0427	0.0003
YP160922-200	78	TARABA	5801776	5770944	0.9947	4.82	0.0499	0.0008
YP160922-201	79	TARABA	5474532	5444634	0.9945	4.75	0.048	0.001
YP160922-202	80	TARABA	5069116	5041864	0.9946	4.85	0.0458	0.001
YPR1010	81	TARABA	5439278	5399984	0.9928	4.69	0.0501	0.001
YPR1012	82	TARABA	6732338	6669589	0.9907	5.05	0.048	0.0005
YPR1015	83	TARABA	3257382	3236458	0.9936	4.64	0.037	0.0005
YPR1018	84	TARABA	7185832	7109757	0.9894	4.96	0.0518	0.0008
YPR1019	85	TARABA	4780672	4754496	0.9945	4.54	0.0531	0.0013
YPR1025	86	TARABA	5203552	5178139	0.9951	5.02	0.0489	0.0008
YPR1034	87	TARABA	8350012	8287677	0.9925	4.82	0.0584	0.0025
YPR1041	88	TARABA	7657614	7605329	0.9932	4.77	0.0562	0.0015
YPR1044	89	TARABA	7193588	7120482	0.9898	4.85	0.0565	0.0011
YPR1045	90	TARABA	6460128	6412916	0.9927	4.71	0.0545	0.002
YPR1046	91	TARABA	11499746	11353652	0.9873	5.51	0.0527	0.0008
YPR1047	92	TARABA	3520238	3495883	0.9931	4.73	0.0427	0.0003
YPR1011	93	TARABA	7617788	7552239	0.9914	4.91	0.0513	0.0013
YPR1015	94	TARABA	7628640	7584130	0.9942	4.87	0.0585	0.0007
YPR1017	96	TARABA	5228368	5189364	0.9925	4.36	0.0633	0.0021
YPR1020	97	TARABA	7852556	7784276	0.9913	5.16	0.0575	0.0007
YPR1021	275	ZAMFARA	6185128	6146212	0.9937	4.89	0.0504	0.0011
YPR1028	276	ZAMFARA	5015960	4987467	0.9943	4.7	0.0466	0.0012
YPR1029	278	ZAMFARA	4911710	4878717	0.9933	4.68	0.0472	0.0013
YPR1030	280	ZAMFARA	5962382	5927491	0.9941	4.75	0.0507	0.0009
YPR1031	282	ZAMFARA	5821988	5790091	0.9945	4.92	0.0489	0.001
YPR1035	283	ZAMFARA	5601896	5573115	0.9949	5.09	0.0454	0.0007
YPR1036	1041	ZAMFARA	4087558	4058770	0.993	4.63	0.0411	0.0006
YPR1038	1044	ZAMFARA	4176342	4143287	0.9921	4.58	0.0432	0.0006
YPR1040	1045	ZAMFARA	4753328	4721633	0.9933	4.51	0.0459	0.0009
YPR1042	1046	ZAMFARA	4964458	4928735	0.9928	4.64	0.0452	0.0007
YPR1043	1047	ZAMFARA	4919288	4885919	0.9932	4.57	0.0477	0.0008

## Sheet: Table S4
Table S4. SweeD PSGs in Nigerian cattle detected at the empirical 99th percentile threshold level
GENES	COMPOSITE LIKELIHOOD RATIO	CHROMOSOME
DLG1	11.9961	chr1
NAALADL2	34.9973	chr1
IL12A	11.0444	chr1
SCHIP1	12.4604	chr1
RASA2	16.271	chr1
PRR23A	10.9933	chr1
PIK3CB	35.15	chr1
RRP1	10.7245	chr1
LOC530102	11.0335	chr1
LOC112448350	24.8387	chr10
LOC104969758	20.8707	chr10
LOC100295645	21.3895	chr10
LOC112448553	41.264	chr10
MDGA2	54.6784	chr10
SQOR	30.3478	chr10
TMEM260	24.7806	chr10
KCNK10	20.8796	chr10
FOXN3	66.4572	chr10
LOC112448958	15.4421	chr11
ATOH8	30.2696	chr11
LOC112448794	20.2084	chr11
LOC112448910	17.6324	chr11
LOC112448942	15.8375	chr11
OTX1	15.5468	chr11
LOC112448937	70.3299	chr11
APLF	34.24	chr11
LOC101904537	36.543	chr11
LOC112449074	93.8551	chr12
LOC100337390	90.4997	chr12
HS6ST3	104.474	chr12
MBNL2	80.1375	chr12
RAP2A	85.4719	chr12
LOC112449078	231.898	chr12
LOC112449078	209.795	chr12
GPR18	78.158	chr12
TM9SF2	150.437	chr12
LOC616519	16.2805	chr13
SNAP25	10.7522	chr13
MIR2285N-2	11.8432	chr13
FOXA2	12.1502	chr13
LOC112449299	11.9126	chr13
LOC112449418	12.9213	chr13
LOC104973896	20.9847	chr13
LOC112449340	15.5305	chr13
LOC112449349	12.0898	chr13
LOC782261	88.179	chr14
VPS28	33.5769	chr14
SCRT1	91.7026	chr14
MROH1	80.2637	chr14
OPLAH	95.9362	chr14
EPPK1	54.0215	chr14
IQANK1	22.5992	chr14
LOC529047	20.5543	chr14
DNAJC5B	28.8392	chr14
LOC515790	96.646	chr15
LOC508315	67.1857	chr15
FAM160A2	20.8963	chr15
LOC112441574	79.0146	chr15
LOC788633	22.4813	chr15
STIM1	26.2031	chr15
PGAP2	27.0774	chr15
ALX4	18.3912	chr15
OR4A16	41.0283	chr15
LOC514121	23.553	chr16
LOC101907330	33.2005	chr16
LOC112441816	18.63	chr16
LOC104970253	14.5155	chr16
LOC104970253	20.4009	chr16
LOC789494	26.3896	chr16
CEP170	31.2649	chr16
FMO1	14.2254	chr16
COP1	15.0006	chr16
TMEM192	32.7582	chr17
IQCM	34.3783	chr17
SLC10A7	41.3569	chr17
FREM3	20.8096	chr17
FAT4	17.8991	chr17
FZD10	22.8165	chr17
LOC101907386	16.9573	chr17
PPTC7	22.8052	chr17
CMKLR1	20.39	chr17
IRX3	39.276	chr18
CALB2	17.558	chr18
LOC787812	77.0882	chr18
LOC100139996	119.923	chr18
LOC112442366	25.6721	chr18
LOC104974934	48.6983	chr18
ZNF677	31.8321	chr18
LOC104968476	30.4826	chr18
ZNF154	28.5609	chr18
KIF2B	13.0534	chr19
AKAP1	21.6665	chr19
CLEC10A	12.5128	chr19
MYOCD	33.3364	chr19
SPECC1	10.8552	chr19
LOC104975088	18.3804	chr19
LOC112442687	17.4325	chr19
LOC112442687	26.2917	chr19
LOC112442737	10.5536	chr19
LOC112443657	52.4583	chr2
PDE11A	21.8937	chr2
LOC104971238	16.6622	chr2
LOC100848049	15.1684	chr2
GLS	13.3473	chr2
SLC39A10	15.21	chr2
SERPINE2	23.6733	chr2
LOC788414	13.6636	chr2
LOC788414	12.9797	chr2
LOC104975271	11.6042	chr20
ADAMTS12	62.4746	chr20
LOC104975285	12.2984	chr20
FBXL7	20.2885	chr20
LOC112443051	9.88659	chr20
LOC112443060	12.8579	chr20
LOC112443075	13.0385	chr20
UBE2QL1	37.4294	chr20
LOC112442966	22.2518	chr20
LOC112443209	20.6322	chr21
MKRN3	22.7478	chr21
NDN	22.6372	chr21
NDN	35.4775	chr21
SNRPN	17.7965	chr21
SNRPN	26.1351	chr21
LOC112443258	17.4416	chr21
LOC101902189	45.3512	chr21
TUNAR	72.1923	chr21
LOC112443500	17.4183	chr22
TAMM41	15.2878	chr22
EEFSEC	62.8025	chr22
EEFSEC	125.411	chr22
RUVBL1	201.307	chr22
KBTBD12	82.6597	chr22
KBTBD12	85.1968	chr22
ABTB1	17.3536	chr22
LOC101905309	17.854	chr22
KHDRBS2	24.8584	chr23
GRM4	14.8495	chr23
GRM4	13.2378	chr23
LOC101904084	24.6736	chr23
DEFB112	15.2419	chr23
PKHD1	30.4162	chr23
BOLA-DRB3	31.1984	chr23
PRRC2A	52.0461	chr23
LTB	62.4593	chr23
LOC789929	35.8303	chr24
LOC529511	24.9268	chr24
LOC529511	19.0493	chr24
ADNP2	13.8351	chr24
RBBP8	16.5451	chr24
DLGAP1	12.7556	chr24
C24H18orf25	14.9946	chr24
PMAIP1	11.1331	chr24
BCL2	55.8852	chr24
RMI2	10.6498	chr25
LOC104975849	12.5012	chr25
ACSM3	12.7769	chr25
LOC786628	12.2145	chr25
LOC112444347	10.5387	chr25
C25H16orf82	12.6495	chr25
NFATC2IP	9.78435	chr25
LOC100850436	12.8493	chr25
LOC100850436	9.46782	chr25
LOC112441518	19.3268	chr26
LOC112441518	15.6671	chr26
LOC112444476	33.4566	chr26
OR5D18	19.4826	chr26
SH3PXD2A	38.8008	chr26
SORCS1	15.1441	chr26
LOC104970566	45.5602	chr26
PLPP4	25.7781	chr26
C26H10orf90	20.5157	chr26
ANGPT2	45.2137	chr27
ANGPT2	71.8613	chr27
MCPH1	70.0727	chr27
MCPH1	26.0441	chr27
TAP	37.2158	chr27
LOC101905775	42.0569	chr27
LOC100296670	56.7649	chr27
LOC112444619	21.2775	chr27
NGLY1	19.1471	chr27
PGBD5	16.0455	chr28
LOC112444731	23.2237	chr28
LOC100337323	28.2246	chr28
LOC100337323	33.8118	chr28
LOC100337323	38.9747	chr28
DYDC1	52.2189	chr28
DYDC1	53.9575	chr28
FAM213A	90.8468	chr28
TSPAN14	27.5864	chr28
LOC516870	26.9606	chr29
LOC516870	30.1266	chr29
FAT3	22.3708	chr29
FAT3	56.8075	chr29
LOC112444838	24.4251	chr29
TRIM48	25.7937	chr29
LOC523762	35.9448	chr29
LOC616308	37.1752	chr29
PAG1	24.4495	chr29
UCK2	23.4123	chr3
LOC101904923	44.2391	chr3
LOC101906408	21.6265	chr3
IL6R	16.4864	chr3
LOC104971494	16.6384	chr3
LOC112446142	16.0696	chr3
ATP1A1	24.1543	chr3
ERMAP	13.8282	chr3
LOC112446051	58.6109	chr3
LOC101904266	10.6339	chr4
MTERF1	17.5086	chr4
LOC104972144	35.3668	chr4
LSM8	9.12056	chr4
POT1	12.0241	chr4
AGAP3	12.62	chr4
WDR86	68.3852	chr4
RHEB	48.0615	chr4
ACTR3B	19.9475	chr4
ATP2B1	33.2034	chr5
GXYLT1	22.5848	chr5
ELFN2	24.6857	chr5
OLR1	23.0207	chr5
LOC112446829	19.0314	chr5
LOC786796	23.8823	chr5
MLC1	27.1953	chr5
PPP6R2	61.2816	chr5
NCAPH2	107.725	chr5
LOC112447028	30.9784	chr6
LOC112447028	30.2329	chr6
LOC112447030	23.614	chr6
LOC782977	35.9904	chr6
LCORL	31.2578	chr6
TMPRSS11D	19.2211	chr6
PRKG2	22.5193	chr6
CPEB2	71.1165	chr6
SH3TC1	30.394	chr6
LOC512948	28.8333	chr7
LOC510625	39.8979	chr7
LOC516132	27.3576	chr7
LOC112447335	20.1936	chr7
MISP3	28.4386	chr7
DCAF15	16.3748	chr7
SNCAIP	28.0329	chr7
LOC530231	13.9513	chr7
LOC112447554	13.4154	chr7
IFNT3	20.2517	chr8
INFAF	48.9107	chr8
LOC781948	43.6362	chr8
LOC112447794	14.452	chr8
GNA14	51.2894	chr8
UNC13B	21.2922	chr8
CNTNAP3	46.0734	chr8
NKX2-6	16.3683	chr8
HSD17B3	40.6097	chr8
PHF3	24.698	chr9
PHF3	20.0894	chr9
LOC104969495	15.6047	chr9
LOC112448118	13.4678	chr9
CD109	19.7656	chr9
LOC104969531	15.5831	chr9
LAMA4	11.9457	chr9
PTPRK	12.3728	chr9
THBS2	18.7367	chr9

## Sheet: Table S5 - PBS 1
Table S5. PBS PSGs detected at the empirical 99th percentile threshold level by comparing Nigerian cattle vs (European taurine and outgroup)
GENES	PBS	CHROMOSOME
LOC112448350	0.531062	chr10
LOC112448350	0.32222	chr10
LOC112448350	0.309332	chr10
LOC112448350	0.273943	chr10
LOC112448350	0.279404	chr10
LOC112448350	0.427779	chr10
LOC112448350	0.584411	chr10
LOC112448350	0.819952	chr10
LOC112448350	0.835568	chr10
KCNN2	0.524828	chr10
KCNN2	0.313041	chr10
KCNN2	0.315983	chr10
KCNN2	0.361397	chr10
KCNN2	0.400387	chr10
KCNN2	0.312189	chr10
THOC3	0.540404	chr10
TXNDC16	0.449131	chr10
LOC112448592	0.316131	chr10
MEGF11	0.266647	chr10
SNAPC5	0.426906	chr10
LOC112441475	0.280078	chr10
NOX5	1.02138	chr10
LOC112448550	0.692021	chr10
LOC112448380	0.398286	chr10
TLE3	0.398286	chr10
TLE3	0.525655	chr10
TLE3	0.708069	chr10
TLE3	0.804738	chr10
TLE3	0.816137	chr10
TLE3	0.838756	chr10
LOC112448381	0.775846	chr10
THSD4	0.303767	chr10
THSD4	0.421384	chr10
SENP8	0.528618	chr10
SENP8	0.546548	chr10
SENP8	0.617663	chr10
SENP8	0.682727	chr10
SENP8	0.599574	chr10
SENP8	0.503346	chr10
SENP8	0.556006	chr10
SENP8	0.31763	chr10
SENP8	0.50741	chr10
SENP8	0.386408	chr10
SENP8	0.381659	chr10
LOC112448384	0.275668	chr10
NEO1	0.628405	chr10
CD276	0.39037	chr10
CD276	0.356803	chr10
LOC104973073	0.50741	chr10
LOC104973073	0.410305	chr10
SDR39U1	0.410305	chr10
KHNYN	0.410305	chr10
CBLN3	0.410305	chr10
CBLN3	0.39815	chr10
TSSK4	0.319419	chr10
LOC526700	0.629991	chr10
LOC512980	0.629991	chr10
LOC512980	0.885222	chr10
LOC512980	0.903191	chr10
KATNBL1	0.268321	chr10
DPH6	0.350275	chr10
LOC101903969	0.7175	chr10
SPRED1	0.327485	chr10
FSIP1	0.462696	chr10
FSIP1	0.300715	chr10
SPTBN5	0.315237	chr10
SPTBN5	0.310069	chr10
MDGA2	0.301845	chr10
MDGA2	0.302937	chr10
MDGA2	0.297854	chr10
FRMD6	0.266337	chr10
FRMD6	0.499898	chr10
FRMD6	0.521292	chr10
RBPMS2	0.403386	chr10
RBPMS2	0.299825	chr10
RBPMS2	0.846538	chr10
RBPMS2	0.553545	chr10
RBPMS2	0.322366	chr10
LOC112448546	0.627137	chr10
LOC112448546	0.59195	chr10
LOC112448546	0.554409	chr10
LOC112448546	0.641479	chr10
LOC112448546	0.454625	chr10
FBXL22	0.454625	chr10
FBXL22	0.483923	chr10
FBXL22	0.290969	chr10
USP3	0.34236	chr10
LOC112448455	0.274064	chr10
MIR190A	0.293067	chr10
ANXA2	0.371064	chr10
ANXA2	0.33671	chr10
ANXA2	0.457398	chr10
ANXA2	0.343624	chr10
LOC107132853	0.334891	chr10
TCF12	0.492513	chr10
ZNF280D	0.451749	chr10
ZNF280D	0.454878	chr10
ZNF280D	0.451747	chr10
MNS1	0.446645	chr10
MNS1	0.423753	chr10
MNS1	0.405747	chr10
PRTG	0.280326	chr10
PRTG	0.340965	chr10
PRTG	0.356927	chr10
PRTG	0.46669	chr10
PRTG	0.421547	chr10
PRTG	0.504848	chr10
PRTG	0.45557	chr10
PYGO1	0.45557	chr10
LOC101905723	0.275231	chr10
TMOD2	0.39121	chr10
TMOD2	0.264556	chr10
TMOD2	0.294953	chr10
TMOD2	0.316163	chr10
LOC112448484	0.339382	chr10
LOC112448484	0.448478	chr10
LOC112448484	0.369301	chr10
LOC112448484	0.459896	chr10
TNFAIP8L3	0.293149	chr10
TNFAIP8L3	0.369188	chr10
TNFAIP8L3	0.878137	chr10
TNFAIP8L3	0.266997	chr10
LOC101906656	0.722227	chr10
SHC4	0.484849	chr10
SHC4	0.428562	chr10
SHC4	0.404654	chr10
SHC4	0.379862	chr10
SHC4	0.381212	chr10
MYEF2	0.270636	chr10
LOC101902090	0.540376	chr10
LOC101902090	0.459925	chr10
LOC112448561	0.346576	chr10
SMIM27	0.31895	chr10
CGRRF1	0.358392	chr10
ATG14	0.296778	chr10
PRKCH	0.426761	chr10
PRKCH	0.336567	chr10
PRKCH	0.330058	chr10
LOC112448508	0.295396	chr10
LOC112448508	0.32906	chr10
LOC112448508	0.38135	chr10
LOC112448508	0.379342	chr10
LOC112448508	0.387817	chr10
LOC112448507	0.316364	chr10
MGC148318	0.287602	chr10
PPP1R36	0.30918	chr10
PPP1R36	0.331312	chr10
PPP1R36	0.419177	chr10
LOC104973208	0.295264	chr10
MAX	0.920704	chr10
GPHN	0.550453	chr10
GPHN	0.354599	chr10
RAD51B	0.617615	chr10
RAD51B	0.571595	chr10
RAD51B	0.434439	chr10
RAD51B	0.269645	chr10
RAD51B	0.27434	chr10
RAD51B	0.289704	chr10
RAD51B	0.267842	chr10
LOC112448590	0.698321	chr10
LOC112448590	0.685131	chr10
LOC112448590	0.536762	chr10
GALNT16	0.299452	chr10
AREL1	0.270017	chr10
AREL1	0.344621	chr10
AREL1	0.359126	chr10
NEK9	0.266959	chr10
LOC112448525	0.2913	chr10
NRXN3	0.30887	chr10
NRXN3	0.317651	chr10
SEL1L	1.01492	chr10
SEL1L	0.775359	chr10
FLRT2	0.682112	chr10
GALC	0.536414	chr10
GALC	0.597255	chr10
KCNK10	0.909372	chr10
KCNK10	0.51066	chr10
FOXN3	0.40566	chr10
TERB2	0.811016	chr10
LOC112448914	0.725369	chr11
GPAT2	1.12958	chr11
SEMA4C	0.420045	chr11
FAM178B	0.420045	chr11
IL18RAP	0.737686	chr11
IL18RAP	0.732895	chr11
LOC112448962	0.414265	chr11
LOC112448748	0.633536	chr11
LOC112448748	0.425373	chr11
LOC101909778	0.425373	chr11
LOC101909778	0.394791	chr11
LOC101909778	0.482603	chr11
TACR1	0.488648	chr11
SLC4A5	0.801753	chr11
EXOC6B	0.383044	chr11
EXOC6B	0.351808	chr11
LOC112448959	0.521464	chr11
LOC112448959	0.409845	chr11
LOC107131325	0.487653	chr11
DYSF	0.487653	chr11
LOC112448752	0.639447	chr11
LOC112448752	0.645529	chr11
TGFA	0.420272	chr11
TGFA	0.364461	chr11
TGFA	0.420599	chr11
TGFA	0.404776	chr11
SPAST	0.493943	chr11
SPAST	0.469645	chr11
SPAST	0.415584	chr11
PKDCC	0.686314	chr11
PRKCE	1.31361	chr11
PRKCE	0.443177	chr11
PRKCE	0.508054	chr11
PRKCE	0.357819	chr11
PRKCE	0.432428	chr11
MCFD2	0.448156	chr11
LOC112448775	0.350554	chr11
LOC112448775	1.01332	chr11
LOC112448775	0.93575	chr11
LOC101903397	0.61728	chr11
LOC101903397	0.468778	chr11
LOC101903397	0.39567	chr11
CHCHD5	0.688216	chr11
CKAP2L	0.360882	chr11
IL1A	0.360882	chr11
FOXI3	0.352127	chr11
FOXI3	0.495017	chr11
REEP1	0.595457	chr11
REEP1	0.667944	chr11
ST3GAL5	0.39081	chr11
LOC112448789	0.411534	chr11
ST3GAL5	0.429015	chr11
TMSB10	0.8574	chr11
TMSB10	0.534286	chr11
LOC112448898	0.500625	chr11
CTNNA2	0.805357	chr11
LOC112448942	0.368675	chr11
LOC104973390	0.422416	chr11
SERTAD2	0.379114	chr11
SERTAD2	0.468904	chr11
SERTAD2	0.468032	chr11
SERTAD2	0.521724	chr11
SERTAD2	0.408321	chr11
SERTAD2	0.357052	chr11
SERTAD2	0.35309	chr11
LOC112448937	0.452054	chr11
GMCL1	0.37933	chr11
SNRNP27	0.37933	chr11
GALNT14	0.506271	chr11
PLB1	1.33491	chr11
PLB1	0.573177	chr11
BABAM2	0.358281	chr11
CAD	0.571762	chr11
CAD	0.417519	chr11
CAD	1.02575	chr11
DRC1	1.17215	chr11
HADHB	0.45105	chr11
HADHB	0.43876	chr11
HADHB	0.471617	chr11
HADHA	0.463365	chr11
HADHA	0.460921	chr11
HADHA	0.491029	chr11
HADHA	0.571443	chr11
HADHA	0.49206	chr11
ASXL2	0.525689	chr11
ASXL2	0.481662	chr11
ASXL2	0.449543	chr11
ASXL2	0.418675	chr11
DNMT3A	0.355826	chr11
POMC	0.355826	chr11
LDAH	0.350726	chr11
SDC1	0.388048	chr11
SDC1	0.423813	chr11
LAPTM4A	0.423813	chr11
NBAS	0.421765	chr11
LOC101904211	0.439944	chr11
LOC112448827	0.442005	chr11
ATP6V1C2	0.443413	chr11
ATP6V1C2	0.537315	chr11
ODC1	0.411058	chr11
MIR2298	1.50722	chr11
MIR2284AA-1	0.811504	chr11
MIR2284AA-1	0.804289	chr11
DAB2IP	0.520803	chr11
DAB2IP	0.531813	chr11
TTLL11	0.516915	chr11
ZBTB6	0.590599	chr11
DENND1A	0.711275	chr11
LOC112448836	0.711275	chr11
LOC112448836	0.57635	chr11
LOC112448836	0.699335	chr11
PSMB7	0.364619	chr11
PSMB7	0.359308	chr11
PSMB7	0.370451	chr11
PSMB7	0.518589	chr11
LOC100848407	0.555024	chr11
LOC100848407	0.542841	chr11
LOC100848407	0.579946	chr11
SCAI	0.431986	chr11
SCAI	0.445406	chr11
PPP6C	0.445406	chr11
PPP6C	0.372436	chr11
PBX3	0.461199	chr11
PBX3	0.517566	chr11
LMX1B	0.396591	chr11
FAM129B	0.88862	chr11
FAM129B	0.540503	chr11
SH2D3C	0.549837	chr11
SH2D3C	0.487455	chr11
CDK9	0.487455	chr11
URM1	1.32769	chr11
PHYHD1	0.770166	chr11
DOLK	0.770166	chr11
NUP188	0.770166	chr11
LOC107132963	0.665413	chr11
LOC112448840	0.665413	chr11
PRRX2	1.12363	chr11
LOC107132964	1.12363	chr11
LOC107132964	0.963887	chr11
OLFM1	0.40444	chr11
OLFM1	0.621307	chr11
CCDC183	0.907007	chr11
RABL6	0.907007	chr11
AJM1	0.907007	chr11
PHPT1	0.907007	chr11
LOC100336564	1.33637	chr11
RNF208	1.27704	chr11
CYSRT1	1.27704	chr11
EXD3	0.741818	chr11
EXD3	0.836117	chr11
EXD3	0.97234	chr11
EXD3	0.469422	chr11
EXD3	0.480782	chr11
CACNA1B	1.1056	chr11
CACNA1B	1.2471	chr11
LOC104973514	0.368666	chr11
LOC104973514	0.386284	chr11
LOC104973514	0.457022	chr11
LOC104973514	0.551131	chr11
PCDH20	0.28695	chr12
LOC112449031	0.317339	chr12
PCDH17	0.301382	chr12
PCDH17	0.45467	chr12
PCDH17	0.875137	chr12
PCDH17	1.02294	chr12
PCDH17	0.264238	chr12
DGKH	0.384943	chr12
DGKH	0.36319	chr12
LOC112449123	0.287872	chr12
LPAR6	0.312274	chr12
C12H13orf42	0.823894	chr12
ALG5	0.562246	chr12
ALG5	0.264719	chr12
ALG5	0.281384	chr12
ALG5	0.325055	chr12
ALG5	0.304927	chr12
LOC101906508	0.304927	chr12
SERTM1	0.526826	chr12
SERTM1	0.530592	chr12
SERTM1	0.595136	chr12
SERTM1	0.265927	chr12
SERTM1	0.26711	chr12
SERTM1	0.287478	chr12
SERTM1	0.273628	chr12
SOHLH2	0.334676	chr12
SOHLH2	0.329457	chr12
SOHLH2	0.324183	chr12
SOHLH2	0.387065	chr12
SOHLH2	0.391227	chr12
SOHLH2	0.397346	chr12
LOC104973559	0.509096	chr12
LOC104973559	0.305675	chr12
RFC3	0.257174	chr12
STARD13	0.353356	chr12
STARD13	0.499591	chr12
STARD13	0.724003	chr12
STARD13	0.722684	chr12
STARD13	0.90278	chr12
LOC107132979	0.90278	chr12
STARD13	0.287835	chr12
STARD13	0.281209	chr12
KL	0.281209	chr12
KL	0.443803	chr12
KL	0.395937	chr12
KL	0.331658	chr12
KL	0.443336	chr12
RXFP2	0.546541	chr12
RXFP2	0.474267	chr12
RXFP2	0.648829	chr12
RXFP2	0.666473	chr12
RXFP2	0.708642	chr12
RXFP2	0.639608	chr12
RXFP2	0.497643	chr12
RXFP2	0.531885	chr12
RXFP2	0.568862	chr12
RXFP2	0.648258	chr12
RXFP2	0.630251	chr12
RXFP2	0.279701	chr12
LOC788183	0.279701	chr12
LOC788183	0.257688	chr12
LOC788183	0.256734	chr12
LOC788183	0.288689	chr12
LOC788183	0.277088	chr12
LOC788183	0.284803	chr12
LOC788183	0.280645	chr12
LOC788183	0.295167	chr12
LOC788183	0.274607	chr12
LOC788183	0.421527	chr12
LOC788183	0.340602	chr12
LOC788183	0.310695	chr12
LOC788183	0.270885	chr12
LOC788183	0.272943	chr12
LOC788183	0.27518	chr12
HSPH1	0.29334	chr12
ALOX5AP	0.331131	chr12
MTUS2	0.474418	chr12
MTUS2	0.53955	chr12
LNX2	0.347314	chr12
LNX2	0.396132	chr12
LNX2	0.261311	chr12
SGCG	0.813347	chr12
SGCG	0.275916	chr12
SGCG	0.26186	chr12
XPO4	0.545987	chr12
IFT88	0.478156	chr12
IFT88	0.461953	chr12
LOC112449106	0.574877	chr12
LOC112449106	0.467938	chr12
CRYL1	0.467938	chr12
LOC112449106	0.304376	chr12
GJB6	0.614281	chr12
GJB6	0.880938	chr12
GJB6	0.551732	chr12
GJB6	0.506938	chr12
GJB6	0.456602	chr12
GJB6	0.439394	chr12
GJB6	0.398678	chr12
LOC107132994	0.398678	chr12
LOC107132994	0.290191	chr12
ATP12A	1.00838	chr12
LOC781692	0.316998	chr12
LOC781692	0.513146	chr12
LOC781692	0.532292	chr12
LOC112449129	0.430789	chr12
LOC112449129	0.41729	chr12
LOC112449180	0.379644	chr12
PCDH9	0.38227	chr12
PCDH9	1.16018	chr12
KLHL1	0.316364	chr12
KLHL1	0.334553	chr12
DACH1	0.363878	chr12
DACH1	0.362603	chr12
DACH1	0.361054	chr12
LOC112449131	0.476474	chr12
LOC112449066	0.476474	chr12
LOC112449132	0.260372	chr12
LOC112449132	0.327393	chr12
POU4F1	0.443694	chr12
POU4F1	0.497784	chr12
POU4F1	0.83412	chr12
LOC104973609	0.297264	chr12
LOC104973609	0.314262	chr12
LOC104973609	0.340948	chr12
LOC104973609	0.320095	chr12
SPRY2	0.290199	chr12
SPRY2	0.294765	chr12
SLITRK1	0.32901	chr12
LOC112449137	0.402109	chr12
LOC112449137	0.486046	chr12
LOC112449108	0.264419	chr12
LOC515333	0.884903	chr12
LOC100851552	0.511244	chr12
LOC107131272	0.333485	chr12
LOC107131218	0.291196	chr12
RAP2A	0.908133	chr12
LOC104973657	0.347274	chr12
LOC104973657	0.346928	chr12
LOC104973657	0.367373	chr12
LOC104973657	0.307579	chr12
LOC104973657	0.309599	chr12
LOC104973657	0.278557	chr12
METTL21E	0.255496	chr12
LOC112449140	0.639447	chr12
LOC112449140	0.529519	chr12
LOC112449142	0.31903	chr12
LOC112449091	0.444336	chr12
LOC112449091	0.359841	chr12
LOC101902449	0.363812	chr12
LOC112449111	0.321784	chr12
LOC112449111	0.696133	chr12
LOC112449111	0.277053	chr12
LOC112449111	0.260093	chr12
LOC616519	0.414308	chr13
PAK5	0.992962	chr13
LOC112449245	0.345596	chr13
LOC101901915	0.498351	chr13
LOC112449412	0.317939	chr13
PROSER2	0.798729	chr13
LOC112449251	0.85794	chr13
ITIH2	0.370987	chr13
ITIH2	0.369034	chr13
ITIH2	0.334273	chr13
IL2RA	0.359653	chr13
ANKRD26	0.496753	chr13
NEBL	0.974013	chr13
PIP4K2A	0.296577	chr13
PIP4K2A	0.324979	chr13
PRPF18	0.333279	chr13
LYZL1	0.388777	chr13
LYZL1	0.426053	chr13
LOC112449396	0.775774	chr13
LOC112449396	0.795083	chr13
LOC112449281	0.314392	chr13
DZANK1	0.299705	chr13
LOC112449287	0.320182	chr13
CFAP61	0.758725	chr13
RALGAPA2	0.455561	chr13
LOC112449437	0.681717	chr13
SYNDIG1	0.466854	chr13
LOC104973792	0.561998	chr13
LOC782061	0.324946	chr13
LOC782884	1.06822	chr13
LOC104973799	0.937758	chr13
DIP2C	0.753822	chr13
DIP2C	0.517726	chr13
MIR2285M-2	0.341897	chr13
LOC104973807	0.497547	chr13
LOC104973807	0.478565	chr13
LOC104973807	0.320013	chr13
LOC104973807	0.300688	chr13
LOC104973807	0.370799	chr13
HAO1	0.398024	chr13
HAO1	0.694306	chr13
HAO1	0.539359	chr13
HAO1	0.306141	chr13
ATRN	0.301205	chr13
ATRN	0.619293	chr13
DDRGK1	0.477554	chr13
DDRGK1	0.444136	chr13
LZTS3	0.444136	chr13
LZTS3	0.47507	chr13
LZTS3	0.489632	chr13
LZTS3	0.624776	chr13
FASTKD5	0.624776	chr13
SIRPB1	0.332658	chr13
PCMTD2	0.509128	chr13
PCMTD2	1.73543	chr13
MYT1	1.73543	chr13
TCFL5	0.817939	chr13
TCFL5	0.639002	chr13
COL9A3	0.639002	chr13
LOC104973830	0.336166	chr13
GATA5	0.336166	chr13
CDH4	0.595696	chr13
CDH4	0.569769	chr13
CDH4	0.862465	chr13
CDH4	0.396743	chr13
CDH4	0.31516	chr13
LOC112449377	0.599868	chr13
LOC112449377	0.316364	chr13
LOC112449377	0.328978	chr13
LOC112449377	0.657493	chr13
TFAP2C	0.35361	chr13
LOC104973850	0.992635	chr13
ZCCHC3	0.992635	chr13
C13H20orf96	0.992635	chr13
C13H20orf96	0.860922	chr13
DEFB115	0.347183	chr13
LOC100296742	0.347183	chr13
LOC107133075	0.404902	chr13
PLAGL2	0.466854	chr13
KIF3B	0.420268	chr13
BPIFB4	0.31281	chr13
BPIFA2C	0.320651	chr13
BPIFA2D	0.320651	chr13
BPIFB1	0.413438	chr13
BPIFB5	0.413438	chr13
BPIFB5	0.384016	chr13
BPIFB5	0.389655	chr13
BPIFB5	0.411511	chr13
BPIFB5	0.422369	chr13
CDK5RAP1	0.308924	chr13
CBFA2T2	0.743065	chr13
CBFA2T2	0.822798	chr13
NECAB3	0.822798	chr13
C13H20orf144	0.822798	chr13
E2F1	0.822798	chr13
CHMP4B	0.316285	chr13
LOC112449329	0.316285	chr13
LOC112449329	0.440428	chr13
NFS1	0.534513	chr13
ROMO1	0.534513	chr13
RBM39	0.534513	chr13
SGK2	0.438662	chr13
IFT52	0.438662	chr13
IFT52	0.431219	chr13
RIMS4	0.414279	chr13
STK4	0.48388	chr13
STK4	0.585569	chr13
CTSA	0.723071	chr13
PLTP	0.723071	chr13
ELMO2	0.309024	chr13
LOC112449342	0.413675	chr13
TMEM189	1.04137	chr13
ADNP	0.331304	chr13
DPM1	0.331304	chr13
DPM1	0.356796	chr13
DPM1	0.298543	chr13
MOCS3	0.298543	chr13
MOCS3	0.33628	chr13
NFATC2	1.33159	chr13
ZFP64	0.61617	chr13
LOC100298309	0.365313	chr13
LOC112449589	0.695086	chr14
LOC789384	0.357987	chr14
LOC789384	1.03945	chr14
CPSF1	0.424049	chr14
ADCK5	0.424049	chr14
SLC52A2	0.424049	chr14
FBXL6	0.424049	chr14
TMEM249	0.424049	chr14
SCRT1	0.424049	chr14
DGAT1	0.454314	chr14
HSF1	0.454314	chr14
PSCA	0.908977	chr14
JRK	0.908977	chr14
ADGRB1	0.630126	chr14
ADGRB1	0.371507	chr14
TSNARE1	0.371507	chr14
TSNARE1	0.316691	chr14
LOC112449591	0.316691	chr14
TSNARE1	0.596954	chr14
LOC112449593	0.318634	chr14
LOC112449592	0.318634	chr14
LOC112449592	0.662937	chr14
LOC112449569	0.344861	chr14
MROH5	0.317917	chr14
PTP4A3	0.317917	chr14
CHRAC1	0.851516	chr14
TRAPPC9	0.402255	chr14
LOC112449597	0.526801	chr14
LOC112449597	0.593365	chr14
TRAPPC9	0.667235	chr14
TRAPPC9	0.527946	chr14
TRAPPC9	0.438625	chr14
KCNK9	1.14597	chr14
KCNK9	0.533548	chr14
KCNK9	0.538544	chr14
KCNK9	0.373999	chr14
LOC112449598	0.658631	chr14
FAM135B	0.458738	chr14
LOC112449570	0.344593	chr14
LOC112449570	0.328651	chr14
SLA	0.316364	chr14
TG	0.383875	chr14
TG	0.763127	chr14
LOC112449604	0.647544	chr14
LOC104973989	0.409477	chr14
LOC104973989	0.442043	chr14
LOC104973989	0.314023	chr14
ASAP1	0.412235	chr14
LOC515601	0.356292	chr14
PPDPFL	0.400258	chr14
SNTG1	0.484161	chr14
SNTG1	0.507638	chr14
SNTG1	0.337313	chr14
SNTG1	0.505573	chr14
ST18	0.464049	chr14
RB1CC1	0.416192	chr14
RB1CC1	0.468901	chr14
RB1CC1	0.529056	chr14
RB1CC1	0.451179	chr14
RB1CC1	0.374557	chr14
RB1CC1	0.348792	chr14
XKR4	1.35386	chr14
XKR4	0.622725	chr14
XKR4	0.813611	chr14
XKR4	0.732485	chr14
XKR4	0.53842	chr14
XKR4	0.526434	chr14
XKR4	0.490866	chr14
TMEM68	0.490866	chr14
TMEM68	0.442742	chr14
TOX	0.352608	chr14
CYP7B1	0.385807	chr14
PDE7A	0.511269	chr14
CRH	0.450212	chr14
LOC112449512	0.450212	chr14
LOC112449512	0.461948	chr14
LOC112449512	0.409224	chr14
LOC112449515	0.336108	chr14
LOC112449515	0.373946	chr14
EYA1	0.389589	chr14
RDH10	0.316364	chr14
LOC112449650	0.375463	chr14
GDAP1	0.705764	chr14
GDAP1	0.699312	chr14
GDAP1	0.342718	chr14
GDAP1	0.342226	chr14
LOC112449662	1.10504	chr14
LOC112449662	1.13619	chr14
LOC112449662	1.21791	chr14
LOC101904714	0.326979	chr14
LOC101904714	0.326455	chr14
ZBTB10	0.53414	chr14
ZBTB10	0.523226	chr14
ZBTB10	0.351721	chr14
ZBTB10	0.530588	chr14
ZBTB10	0.756179	chr14
ZBTB10	0.743065	chr14
LOC101905780	0.805871	chr14
LOC101905780	0.932535	chr14
SLC30A8	0.621661	chr14
LOC112449645	0.317254	chr14
LOC112449645	0.438712	chr14
CSMD3	0.576679	chr14
CSMD3	0.641452	chr14
CSMD3	0.619175	chr14
LOC112449528	0.316905	chr14
LOC112449528	0.540422	chr14
LOC112449532	0.337299	chr14
ANKRD46	0.671316	chr14
CDH17	0.318936	chr14
CDH17	0.332635	chr14
CDH17	0.338618	chr14
CDH17	0.395412	chr14
CDH17	0.402694	chr14
CDH17	0.35783	chr14
CDH17	0.329201	chr14
PDP1	0.319225	chr14
PDP1	0.312922	chr14
TMEM67	0.334989	chr14
LOC107133136	0.638017	chr14
TRIQK	0.708494	chr14
TRIQK	0.419497	chr14
MMP16	0.317422	chr14
LOC787250	0.340231	chr14
WWP1	0.35719	chr14
WWP1	0.361898	chr14
COL14A1	0.316364	chr14
SLC2A5	0.319379	chr14
SLC2A5	0.33595	chr14
SLC2A5	0.313232	chr14
SLC2A5	0.353232	chr14
LOC509895	0.303421	chr15
LOC784899	0.303421	chr15
LOC784899	0.477932	chr15
LOC784899	0.475235	chr15
LOC100299084	0.475235	chr15
LOC100299084	0.422978	chr15
LOC100299084	0.414449	chr15
LOC100299084	0.531342	chr15
LOC100299084	0.495363	chr15
LOC100299084	0.466458	chr15
LOC515790	0.292273	chr15
GPR83	0.512385	chr15
KBTBD3	0.38045	chr15
DYNC2H1	0.322818	chr15
ANGPTL5	0.298044	chr15
ANGPTL5	1.14415	chr15
ANGPTL5	1.29996	chr15
ANGPTL5	1.47762	chr15
ANGPTL5	0.661944	chr15
ANGPTL5	0.649734	chr15
ANGPTL5	0.629193	chr15
ARHGAP42	0.30145	chr15
CNTN5	1.73526	chr15
LOC100300167	0.460762	chr15
LOC100300167	0.570408	chr15
CCDC82	0.612111	chr15
MAML2	0.612111	chr15
MIR1260B	0.612111	chr15
MIR1260B	0.406575	chr15
LOC112441603	0.486595	chr15
LOC112441604	0.486595	chr15
ELMOD1	0.694332	chr15
SLN	0.694332	chr15
LOC112441703	3.43022	chr15
LOC112441703	0.712557	chr15
LOC112441703	0.291217	chr15
LOC112441703	0.324877	chr15
LOC112441563	0.324877	chr15
LOC112441563	0.413796	chr15
LOC112441563	0.318435	chr15
SIK2	0.507424	chr15
C15H11orf34	1.10766	chr15
C15H11orf34	0.402819	chr15
C15H11orf34	0.28561	chr15
TMPRSS5	0.452324	chr15
USP28	0.392235	chr15
HTR3B	0.316364	chr15
SIK3	0.375973	chr15
SIK3	0.328645	chr15
SIK3	0.4301	chr15
SIK3	0.622937	chr15
SIK3	0.579294	chr15
FXYD6	0.307939	chr15
H2AFX	0.338775	chr15
DPAGT1	0.338775	chr15
C2CD2L	0.338775	chr15
C2CD2L	0.323999	chr15
POU2F3	0.293558	chr15
CLMP	0.528264	chr15
LOC112441624	0.601554	chr15
MIR2314	0.400967	chr15
MICAL2	0.350872	chr15
SCUBE2	0.512759	chr15
TRIM66	0.603915	chr15
TRIM66	0.523138	chr15
LOC112441570	1.0267	chr15
LOC539064	0.703574	chr15
OR52E8	0.670012	chr15
OR52E6	0.670012	chr15
OR52E6	0.607889	chr15
FCHSD2	0.669094	chr15
FAM168A	0.658892	chr15
FAM168A	0.583223	chr15
FAM168A	0.555833	chr15
PLEKHB1	0.555833	chr15
CHCHD8	0.369312	chr15
P4HA3	0.653579	chr15
P4HA3	0.515956	chr15
P4HA3	0.308018	chr15
UVRAG	0.311917	chr15
ACER3	0.334695	chr15
CAPN5	0.354214	chr15
LOC112441670	0.322203	chr15
LOC112441583	0.300233	chr15
KCNA4	0.316426	chr15
KCNA4	0.334644	chr15
FJX1	0.485782	chr15
FJX1	0.475877	chr15
LOC112441689	0.931036	chr15
LOC107133190	0.550842	chr15
LOC107133190	0.427128	chr15
PHF21A	0.47024	chr15
PHF21A	0.515697	chr15
ARHGAP1	0.68367	chr15
ZNF408	0.68367	chr15
ZNF408	0.740103	chr15
ZNF408	0.765566	chr15
CELF1	0.809521	chr15
NUP160	0.436829	chr15
NUP160	0.284578	chr15
LOC104974330	0.344014	chr15
LOC104974330	0.35016	chr15
OR4X1	0.441312	chr15
LOC107131315	0.441312	chr15
LOC781504	0.324665	chr15
LOC509594	0.358454	chr15
LOC100336916	0.67815	chr15
APLNR	0.743426	chr15
APLNR	0.464691	chr15
APLNR	0.387375	chr15
OR9Q2	0.816768	chr15
LOC107133203	0.362134	chr15
GLB1L3	0.474067	chr15
GLB1L3	0.638465	chr15
LOC112441561	0.791045	chr15
LOC112441561	0.851549	chr15
LOC112441561	0.666949	chr15
LOC112441561	0.835326	chr15
LOC112441561	0.379678	chr15
LOC112441561	0.310942	chr15
LOC112441561	0.5003	chr15
LOC112441561	0.958863	chr15
OR5L1	0.656888	chr16
OR5L1	1.03471	chr16
NFASC	1.08975	chr16
DYRK3	0.458332	chr16
LOC104970253	0.63767	chr16
ESRRG	0.522783	chr16
ESRRG	0.506834	chr16
ESRRG	0.449893	chr16
ESRRG	0.531941	chr16
ESRRG	0.51776	chr16
ESRRG	0.502233	chr16
ESRRG	0.446566	chr16
LOC112441783	0.470668	chr16
LOC112441943	0.458873	chr16
DISP1	0.742049	chr16
LOC112441929	0.781907	chr16
LOC112441929	0.496339	chr16
CEP170	0.506596	chr16
CEP170	0.59512	chr16
KIFAP3	0.561896	chr16
KIFAP3	0.511823	chr16
KIFAP3	0.548808	chr16
METTL11B	0.451366	chr16
METTL11B	0.469648	chr16
FMO1	0.493835	chr16
FMO1	0.48362	chr16
FMO1	0.452737	chr16
VAMP4	0.487489	chr16
LOC112441829	0.791278	chr16
LOC112441829	0.769551	chr16
LOC112441829	0.819855	chr16
TNFSF18	0.660853	chr16
TNFSF18	0.779768	chr16
LOC112441831	0.842532	chr16
LOC112441831	1.04056	chr16
TNFSF18	0.615425	chr16
TNFSF18	0.569565	chr16
TNFSF18	0.541106	chr16
TNFSF18	0.49511	chr16
TNFSF18	0.508203	chr16
TNFSF18	0.490038	chr16
TNFSF18	0.459919	chr16
TNFSF18	0.541031	chr16
TNFSF18	0.566829	chr16
FBXO2	0.487455	chr16
PEX14	0.546601	chr16
KIF1B	0.548011	chr16
KIF1B	0.540586	chr16
RBP7	0.752461	chr16
LOC112441838	0.752461	chr16
NMNAT1	0.752461	chr16
RERE	0.506546	chr16
LOC104974445	0.538813	chr16
LOC104974445	0.597792	chr16
LOC112441788	0.624364	chr16
LOC112441788	0.732927	chr16
LOC112441788	0.860495	chr16
LOC112441788	0.446151	chr16
LOC112441788	0.70343	chr16
MORN1	0.505318	chr16
LOC107133240	0.604776	chr16
LOC107133240	0.706571	chr16
PRKCZ	0.762332	chr16
LOC112441845	1.05337	chr16
LOC101902612	0.594039	chr16
GABRD	0.963887	chr16
SLC35E2	0.55856	chr16
SLC35E2	0.621095	chr16
CDK11B	0.621095	chr16
CDK11B	0.716611	chr16
MMP23	0.716611	chr16
MIB2	0.716611	chr16
MIB2	0.963887	chr16
MIR200B	0.748357	chr16
C16H1orf159	0.464923	chr16
AGRN	0.941533	chr16
LOC101904097	0.941533	chr16
FBLIM1	0.842371	chr16
TMEM51	1.03397	chr16
TMEM51	0.92216	chr16
TMEM51	0.849892	chr16
TMEM51	0.801104	chr16
KAZN	0.801104	chr16
KAZN	0.598051	chr16
KAZN	0.814627	chr16
KAZN	0.781502	chr16
KAZN	0.80821	chr16
LOC104974474	0.650342	chr16
KAZN	0.650342	chr16
KAZN	0.512351	chr16
LOC104974473	0.455561	chr16
LOC104974473	0.615436	chr16
LOC104974473	0.650342	chr16
LOC112441790	0.872779	chr16
LOC104974480	0.737481	chr16
LOC104974480	0.792656	chr16
LOC104974480	0.842308	chr16
LOC104974480	0.666255	chr16
LOC104974480	0.45552	chr16
LOC104974480	0.462949	chr16
LOC104974480	0.505946	chr16
TDRD5	0.475068	chr16
TOR1AIP2	0.947945	chr16
ZNF648	0.615436	chr16
ZNF648	0.512351	chr16
RGS8	0.55636	chr16
HMCN1	0.49306	chr16
SMYD2	0.526099	chr16
SMYD2	0.458524	chr16
INTS7	0.722121	chr16
ATP6V1G3	0.906057	chr16
LOC100297820	0.459626	chr16
LOC100297820	0.809284	chr16
LOC100297820	0.779448	chr16
LOC100297820	0.873171	chr16
TMEM192	0.813367	chr17
TMEM192	0.40518	chr17
LOC112442010	0.259185	chr17
LOC112442122	0.410963	chr17
NR3C2	0.278219	chr17
EDNRA	0.282812	chr17
EDNRA	0.325493	chr17
ANAPC10	0.254537	chr17
HHIP	0.309677	chr17
HHIP	0.296045	chr17
HHIP	0.336369	chr17
HHIP	0.319387	chr17
HHIP	0.305487	chr17
HHIP	0.486548	chr17
FREM3	0.34041	chr17
ZNF330	0.406815	chr17
ZNF330	0.338877	chr17
ZNF330	0.250873	chr17
RNF150	0.775296	chr17
RNF150	0.309877	chr17
MGARP	0.275402	chr17
LOC112442137	0.254686	chr17
PABPC4L	0.292738	chr17
LOC112442019	0.344808	chr17
LOC112442020	0.256099	chr17
LOC112441995	0.363626	chr17
LOC112442021	0.288429	chr17
LOC112442021	0.314519	chr17
LOC112442021	0.250257	chr17
LOC112442021	0.285318	chr17
HSPA4L	0.241024	chr17
LOC112442024	0.320718	chr17
LOC112442024	0.281814	chr17
INTU	0.382704	chr17
INTU	0.304225	chr17
FAT4	0.317599	chr17
FAT4	0.285683	chr17
ANKRD50	0.565338	chr17
ADAD1	0.289228	chr17
ADAD1	0.276262	chr17
LOC112442030	0.276262	chr17
KIAA1109	0.240574	chr17
LOC782754	1.20014	chr17
TRPC3	1.20014	chr17
FSTL5	0.427791	chr17
FAM198B	0.244301	chr17
LOC112441997	0.279061	chr17
LOC112441997	0.250359	chr17
LOC112441997	0.241716	chr17
LOC784914	0.583867	chr17
POLE	0.296186	chr17
P2RX2	0.296186	chr17
LOC104974619	0.239418	chr17
LOC104974619	0.293526	chr17
RAN	0.299753	chr17
GLT1D1	0.25529	chr17
GLT1D1	0.420247	chr17
GLT1D1	0.407877	chr17
GLT1D1	0.387391	chr17
GLT1D1	0.236062	chr17
LOC112442002	0.739338	chr17
LOC112442002	0.32311	chr17
TMEM132B	0.358211	chr17
TMEM132B	0.341336	chr17
PPP1CC	0.329623	chr17
SRRM4	0.312761	chr17
KSR2	0.272978	chr17
KSR2	0.273198	chr17
KSR2	0.269121	chr17
KSR2	0.417398	chr17
TESC	0.894264	chr17
FBXW8	0.894264	chr17
MED13L	0.327558	chr17
MED13L	0.41883	chr17
MED13L	0.334061	chr17
LOC104974662	0.346102	chr17
LOC104974662	0.34377	chr17
TBX5	0.585341	chr17
TBX5	0.410632	chr17
PTPN11	0.403515	chr17
PTPN11	0.411885	chr17
PTPN11	0.525476	chr17
RNF10	0.317779	chr17
WSCD2	0.251436	chr17
LOC112442006	0.872993	chr17
LOC112442006	0.578576	chr17
GRK3	0.510629	chr17
MYO18B	0.254018	chr17
MYO18B	0.294463	chr17
MYO18B	0.357455	chr17
MYO18B	0.274264	chr17
MYO18B	0.366346	chr17
MTMR3	0.630851	chr17
PATZ1	0.513968	chr17
CABIN1	0.904238	chr17
SUSD2	0.904238	chr17
GGT1	1.10074	chr17
GGT1	0.900213	chr17
SNRPD3	0.900213	chr17
GUCD1	0.900213	chr17
LOC112442077	0.900213	chr17
LOC112442077	0.249563	chr17
GUCD1	0.249563	chr17
UPB1	0.249563	chr17
UPB1	0.265906	chr17
UPB1	0.345167	chr17
UPB1	0.537213	chr17
GNAZ	0.339943	chr17
PI4KA	0.267506	chr17
SERPIND1	0.267506	chr17
CLDN5	0.444389	chr17
2020-09-05	0.444389	chr17
LOC101903252	0.661087	chr17
LOC101903252	1.2338	chr17
LOC101903252	0.270195	chr17
LOC101903252	0.249204	chr17
LOC101903252	0.726601	chr17
LOC101903252	0.239894	chr17
LOC101903252	0.639447	chr17
LOC101903252	0.713908	chr17
LOC101903252	0.719742	chr17
LOC100138269	0.722674	chr18
LOC107133318	0.722674	chr18
LOC107133318	0.749754	chr18
LOC107133318	0.72125	chr18
LOC789753	0.696938	chr18
LOC789753	0.698518	chr18
LOC789753	1.34778	chr18
LOC112442479	0.771964	chr18
FOXL1	0.535369	chr18
FOXL1	0.604012	chr18
LOC112442268	0.604012	chr18
LOC101908086	0.744078	chr18
ZNF469	0.878813	chr18
ZFPM1	0.537315	chr18
ZFPM1	0.819012	chr18
DNAJA2	0.603068	chr18
NETO2	1.74659	chr18
NETO2	0.607229	chr18
NETO2	0.610524	chr18
NETO2	0.550908	chr18
NETO2	0.855852	chr18
NETO2	0.867465	chr18
NETO2	1.13219	chr18
NETO2	0.693238	chr18
N4BP1	1.1169	chr18
CHD9	1.41707	chr18
GNAO1	0.555316	chr18
CES5A	0.606201	chr18
CNGB1	0.699493	chr18
CNGB1	0.795508	chr18
LOC112442292	0.856416	chr18
LOC112442292	0.636062	chr18
CDH11	0.947607	chr18
KCTD19	1.29136	chr18
KCTD19	1.50784	chr18
LRRC36	1.50784	chr18
LRRC36	0.602942	chr18
LOC101906411	0.684914	chr18
RIPOR1	0.684914	chr18
EDC4	0.647622	chr18
NRN1L	0.733082	chr18
PSKH1	0.733082	chr18
PSMB10	0.733082	chr18
LCAT	0.733082	chr18
ZFHX3	0.894951	chr18
LOC112442463	0.62657	chr18
LOC101903067	0.782357	chr18
LOC101903067	0.696507	chr18
HYDIN	0.768572	chr18
ZNF536	0.729539	chr18
LOC112442467	0.613276	chr18
RINL	0.776759	chr18
CYP2B6	0.659271	chr18
GRIK5	0.87079	chr18
ATP1A3	0.87079	chr18
RPS19	0.63117	chr18
DMRTC2	0.63117	chr18
DMRTC2	0.548898	chr18
LOC112441502	0.544266	chr18
LOC100336941	0.544266	chr18
ZNF226	0.738347	chr18
ZNF226	0.866355	chr18
ZNF227	0.866355	chr18
FOSB	1.16445	chr18
STRN4	0.640489	chr18
SAE1	0.709682	chr18
CCDC9	0.578576	chr18
CCDC9	0.560181	chr18
EHD2	0.868386	chr18
LOC510613	0.739338	chr18
FTL	0.578146	chr18
GYS1	0.578146	chr18
GYS1	0.73673	chr18
GYS1	0.941161	chr18
CD37	0.637	chr18
TEAD2	0.541345	chr18
CD37	0.541345	chr18
MIR2330	0.541345	chr18
RPL13A	0.644344	chr18
RPS11	0.644344	chr18
CPT1C	0.903448	chr18
TSKS	0.903448	chr18
ZNF473	0.543425	chr18
LOC618456	0.940535	chr18
ZNF580	1.12353	chr18
ZNF784	1.12353	chr18
LOC100336589	0.587071	chr18
LOC100301263	0.674458	chr18
NCR1	0.674458	chr18
LOC100140915	2.70889	chr18
LOC787287	2.70889	chr18
LOC101903649	0.784981	chr18
LOC101903649	0.88554	chr18
CA10	0.521387	chr19
CA10	0.613743	chr19
MMD	0.640711	chr19
SYNRG	0.415137	chr19
TMEM132E	0.462253	chr19
CCL2	0.427292	chr19
TMEM98	0.509096	chr19
LOC112442772	0.487895	chr19
LOC112442772	0.558825	chr19
MIR4523	0.558825	chr19
MIR4523	1.30482	chr19
ABR	0.58644	chr19
ABR	0.791252	chr19
NXN	0.608697	chr19
KDM6B	0.702592	chr19
ARHGEF15	0.647943	chr19
ARHGEF15	0.552739	chr19
ODF4	0.552739	chr19
KRBA2	0.552739	chr19
RPL26	0.552739	chr19
RNF222	0.475127	chr19
RNF222	0.608032	chr19
LOC112442832	0.654577	chr19
LOC112442832	0.591713	chr19
GAS7	0.499448	chr19
DNAH9	0.420987	chr19
LOC112442572	0.76451	chr19
HS3ST3A1	0.76451	chr19
SLC47A1	0.441535	chr19
RNF112	0.441535	chr19
EPN2	0.96227	chr19
CALCOCO2	0.864492	chr19
TTLL6	0.864492	chr19
MIR196A-1	1.31858	chr19
HOXB8	0.43136	chr19
RAPGEFL1	0.640809	chr19
RAPGEFL1	0.716294	chr19
WIPF2	0.716294	chr19
WIPF2	0.54804	chr19
WIPF2	0.730255	chr19
WIPF2	0.706588	chr19
RAB5C	1.16118	chr19
DHX8	0.448843	chr19
MEOX1	0.451046	chr19
LSM12	0.460397	chr19
GFAP	0.700328	chr19
FAM187A	0.700328	chr19
DCAKD	0.478767	chr19
DCAKD	0.538018	chr19
HEXIM1	0.595209	chr19
LOC112442677	0.595209	chr19
HEXIM2	0.499812	chr19
LOC112442677	0.499812	chr19
LOC112442677	0.893978	chr19
LOC112442679	0.893978	chr19
LOC112442679	0.585721	chr19
LOC107131395	0.766166	chr19
LOC112442576	0.766166	chr19
LOC112442576	0.650432	chr19
LOC112442576	0.641698	chr19
LOC112442576	0.604409	chr19
MILR1	0.583338	chr19
MILR1	0.449501	chr19
NOL11	1.11831	chr19
PITPNC1	0.525616	chr19
PITPNC1	0.496089	chr19
LOC100299732	0.436156	chr19
TSPAN10	0.563949	chr19
NPLOC4	0.563949	chr19
NPLOC4	0.40846	chr19
SLC38A10	0.571678	chr19
RPTOR	0.852899	chr19
TBC1D16	0.692415	chr19
RBFOX3	0.814591	chr19
2020-09-09	0.88298	chr19
2020-09-09	0.645333	chr19
2020-09-09	0.643843	chr19
2020-09-09	0.639447	chr19
2020-09-09	0.44813	chr19
RNF157	0.611746	chr19
TRIM65	0.469446	chr19
LLGL2	0.639447	chr19
LOC101907074	0.739718	chr19
LOC101907523	0.417319	chr19
LOC112442580	0.47671	chr19
LOC112442580	0.487913	chr19
LOC112442581	0.820993	chr19
LOC112442581	0.934975	chr19
LOC112442582	0.556804	chr19
LOC107131548	0.556804	chr19
CEP112	0.809108	chr19
CEP112	0.487957	chr19
LOC112442745	0.426418	chr19
SLC5A3	0.320668	chr1
IFNGR2	0.410235	chr1
LOC104970778	0.249598	chr1
LOC104970778	0.253238	chr1
SCAF4	0.520446	chr1
TIAM1	0.507077	chr1
LOC618359	0.413699	chr1
LOC614544	0.245159	chr1
LOC104970788	0.320933	chr1
LOC112448274	0.297769	chr1
LOC112448280	0.297769	chr1
NCAM2	0.367891	chr1
NCAM2	0.380025	chr1
NCAM2	0.349565	chr1
NCAM2	0.438143	chr1
NCAM2	0.792772	chr1
NCAM2	0.302345	chr1
NCAM2	0.498763	chr1
NCAM2	0.28813	chr1
NCAM2	0.251911	chr1
LOC112448283	0.312675	chr1
LOC112448283	0.454686	chr1
LOC112448283	0.413371	chr1
CHODL	0.584774	chr1
CXADR	0.258485	chr1
CXADR	0.244453	chr1
CXADR	0.245122	chr1
CXADR	0.367958	chr1
CXADR	0.49432	chr1
MIR125B-2	0.833715	chr1
MIR125B-2	0.867153	chr1
MIR125B-2	0.888491	chr1
MIR125B-2	1.0267	chr1
MIR125B-2	0.4442	chr1
USP25	0.357388	chr1
LOC107132175	0.845035	chr1
LOC107132175	0.592281	chr1
LOC104976614	0.693875	chr1
LOC104976614	0.2678	chr1
LOC104976614	0.301904	chr1
ROBO2	0.50741	chr1
ROBO1	0.313095	chr1
ROBO1	0.267588	chr1
ROBO1	0.272189	chr1
ROBO1	0.271052	chr1
GBE1	0.451553	chr1
GBE1	0.290696	chr1
GBE1	0.800237	chr1
GBE1	0.249849	chr1
LOC112446987	0.976436	chr1
LOC112448288	0.271597	chr1
LOC112448288	0.261514	chr1
LOC112446988	0.640711	chr1
LOC112446988	0.263292	chr1
LOC112446988	0.430523	chr1
EPHA3	0.5697	chr1
NSUN3	0.266333	chr1
NSUN3	0.573745	chr1
NSUN3	0.555836	chr1
NSUN3	0.643545	chr1
NSUN3	0.442849	chr1
LOC782966	0.38483	chr1
OR5K1	0.332451	chr1
OR5K1	0.315827	chr1
COL8A1	0.667251	chr1
FILIP1L	0.772922	chr1
FILIP1L	0.852585	chr1
CMSS1	0.852585	chr1
CMSS1	1.0738	chr1
ABI3BP	0.365649	chr1
ABI3BP	0.459557	chr1
ABI3BP	0.466378	chr1
ABI3BP	0.480802	chr1
ABI3BP	0.52515	chr1
LOC112446989	0.500587	chr1
LOC112446989	0.547044	chr1
LOC112446989	0.464788	chr1
LOC112446989	0.915894	chr1
LOC112446989	0.845178	chr1
LOC112446989	0.415602	chr1
LOC112446989	0.443652	chr1
ZPLD1	0.388721	chr1
ZPLD1	0.435687	chr1
ZPLD1	0.268562	chr1
LOC112447293	0.282904	chr1
LOC112447293	0.807879	chr1
CBLB	0.371335	chr1
CBLB	0.375403	chr1
LOC101910021	0.250337	chr1
LOC101910021	0.299238	chr1
LOC112447295	0.326304	chr1
LOC112447295	0.322279	chr1
LOC112447295	0.456933	chr1
LOC112447295	0.71179	chr1
LOC112447295	0.697841	chr1
LOC112447295	0.639932	chr1
MYH15	0.26036	chr1
LOC614129	0.298543	chr1
LOC614129	0.312296	chr1
LOC112448372	0.312296	chr1
LOC112448372	0.332428	chr1
LOC112446993	0.748186	chr1
LOC112446993	0.713232	chr1
LOC112446993	0.504049	chr1
LOC112446993	0.490054	chr1
LOC112448254	0.490054	chr1
CD200R1L	0.284964	chr1
MIR568	0.274469	chr1
ZBTB20	0.286313	chr1
ZBTB20	0.245937	chr1
ZBTB20	0.570294	chr1
ZBTB20	0.466268	chr1
ZBTB20	0.338443	chr1
ZBTB20	0.286696	chr1
IGSF11	0.954723	chr1
IGSF11	0.620878	chr1
IGSF11	0.511957	chr1
LOC101901963	1.08482	chr1
LOC101901963	1.03121	chr1
LOC112447306	0.343077	chr1
LOC112447306	0.378284	chr1
STXBP5L	0.261317	chr1
STXBP5L	0.289104	chr1
IQCB1	0.272249	chr1
IQCB1	0.258488	chr1
ADCY5	0.302295	chr1
KALRN	0.344995	chr1
KALRN	0.368615	chr1
KALRN	0.291161	chr1
KALRN	0.284481	chr1
KALRN	0.282893	chr1
KALRN	0.441036	chr1
LOC112447313	0.267049	chr1
LOC112447313	0.263192	chr1
LOC101906292	0.258645	chr1
TFRC	0.258645	chr1
ACAP2	0.680048	chr1
ACAP2	0.60041	chr1
HES1	0.756188	chr1
LOC104970902	0.273837	chr1
LOC104970902	1.03242	chr1
LOC104970902	0.990412	chr1
OPA1	0.425742	chr1
OPA1	0.402053	chr1
P3H2	0.292636	chr1
LPP	0.262862	chr1
LOC101906248	0.626524	chr1
CLCN2	0.299729	chr1
LOC504858	0.324176	chr1
LOC782787	0.324176	chr1
PARL	0.324176	chr1
LOC112446998	0.288311	chr1
LOC104970940	0.358584	chr1
CCDC39	0.321545	chr1
CCDC39	0.357993	chr1
CCDC39	0.265242	chr1
CCDC39	0.246953	chr1
CCDC39	0.304876	chr1
CCDC39	0.301808	chr1
CCDC39	0.320732	chr1
CCDC39	0.33315	chr1
CCDC39	0.463831	chr1
CCDC39	0.534797	chr1
PEX5L	0.244976	chr1
KCNMB2	0.269126	chr1
KCNMB2	0.258979	chr1
KCNMB2	0.500444	chr1
KCNMB2	0.341131	chr1
LOC112448382	0.455695	chr1
LOC100139843	0.521883	chr1
LOC100139843	0.738381	chr1
LOC100139843	0.493857	chr1
GOLIM4	0.654102	chr1
WDR49	0.257417	chr1
WDR49	0.746171	chr1
WDR49	0.351533	chr1
WDR49	0.332178	chr1
LOC112448289	1.7482	chr1
IL12A	0.333791	chr1
IL12A	0.280615	chr1
SCHIP1	0.297213	chr1
SCHIP1	0.322252	chr1
SCHIP1	0.987184	chr1
SCHIP1	0.314344	chr1
SCHIP1	0.310577	chr1
SCHIP1	0.387509	chr1
SCHIP1	0.323343	chr1
SCHIP1	0.290472	chr1
SCHIP1	0.340858	chr1
SCHIP1	0.38191	chr1
SCHIP1	0.660071	chr1
SCHIP1	0.290937	chr1
SCHIP1	0.275493	chr1
SCHIP1	0.306539	chr1
SCHIP1	0.420697	chr1
SCHIP1	0.276877	chr1
MFSD1	0.388765	chr1
VEPH1	0.314923	chr1
VEPH1	0.412888	chr1
LOC112448363	0.262714	chr1
GMPS	0.84321	chr1
ARHGEF26	0.339727	chr1
ARHGEF26	0.409072	chr1
ARHGEF26	0.406666	chr1
MBNL1	0.250497	chr1
WWTR1	0.246904	chr1
WWTR1	0.299463	chr1
TM4SF4	0.299463	chr1
TM4SF4	0.483898	chr1
TM4SF4	0.449215	chr1
AGTR1	0.564767	chr1
AGTR1	0.379668	chr1
LOC112447745	0.466266	chr1
ATP1B3	0.352306	chr1
ATP1B3	0.347688	chr1
LOC112447002	0.296688	chr1
RBP1	0.270364	chr1
ARMC8	0.355828	chr1
ARMC8	0.304442	chr1
STAG1	0.293352	chr1
LOC112448276	0.335256	chr1
LOC112448276	0.329899	chr1
EPHB1	0.298361	chr1
EPHB1	0.243089	chr1
EPHB1	0.253276	chr1
EPHB1	0.304236	chr1
EPHB1	0.287922	chr1
EPHB1	0.269624	chr1
AMOTL2	0.392167	chr1
AMOTL2	0.514753	chr1
TMEM108	0.553153	chr1
NPHP3	0.289153	chr1
MIR2288	0.615935	chr1
MIR2288	0.623393	chr1
MIR2288	0.550126	chr1
MIR2288	0.529613	chr1
MX2	0.51164	chr1
MX1	0.51164	chr1
SLC37A1	0.412223	chr1
LOC101905728	0.412223	chr1
PDXK	0.282363	chr1
ITGB2	0.276187	chr1
ITGB2	0.246563	chr1
LOC101906512	0.243081	chr1
LOC112448042	0.252643	chr1
LOC112448042	0.269947	chr1
LOC112448042	0.275012	chr1
LOC112448047	0.272067	chr1
LOC112448047	0.316364	chr1
LOC112448047	0.253788	chr1
CBR3	2.22917	chr1
LOC101903402	0.252056	chr1
MORC3	0.252056	chr1
TTC3	1.42926	chr1
TTC3	1.36262	chr1
KCNJ6	0.389612	chr1
KCNJ6	0.476951	chr1
LOC112448308	0.360543	chr1
LOC112448296	0.293249	chr1
LOC112448296	0.276961	chr1
ERG	0.304028	chr1
LOC101907539	0.453582	chr1
TBC1D5	0.333045	chr1
KCNH8	0.3816	chr1
KCNH8	0.256995	chr1
ZNF596	0.460456	chr1
RANBP17	0.709001	chr20
SMIM23	0.237163	chr20
EFCAB9	0.276312	chr20
EFCAB9	0.291159	chr20
EFCAB9	0.350245	chr20
UBTD2	0.350245	chr20
UBTD2	0.267002	chr20
UBTD2	0.230734	chr20
CPEB4	0.2784	chr20
CPEB4	0.271166	chr20
CPEB4	0.254865	chr20
NSG2	0.298779	chr20
TNPO1	0.232066	chr20
TNPO1	0.227155	chr20
MAP1B	0.313647	chr20
MAP1B	0.310894	chr20
MAP1B	0.307102	chr20
LOC101902212	1.24482	chr20
PIK3R1	1.24482	chr20
LOC104975219	0.27659	chr20
TRIM23	0.239861	chr20
LOC112442991	0.34545	chr20
LOC112442992	0.235654	chr20
LOC112442992	0.308641	chr20
LOC112442997	0.360703	chr20
LOC112442997	0.281561	chr20
LOC783202	2.39137	chr20
FST	0.628386	chr20
ITGA1	0.284027	chr20
ISL1	0.241707	chr20
ISL1	0.285898	chr20
ISL1	0.357678	chr20
ISL1	0.24286	chr20
ISL1	0.242934	chr20
ISL1	0.246156	chr20
HCN1	0.415925	chr20
HCN1	0.705316	chr20
HCN1	0.523971	chr20
HCN1	0.607524	chr20
FGF10	0.497327	chr20
LOC614206	0.364749	chr20
LOC614206	0.352478	chr20
LOC614206	0.392606	chr20
LOC614206	0.883014	chr20
LOC614206	0.695423	chr20
LOC614206	1.24717	chr20
LOC614206	1.09639	chr20
LOC614206	0.820167	chr20
ZNF131	0.2324	chr20
FBXO4	0.447465	chr20
FBXO4	0.694521	chr20
FBXO4	0.529059	chr20
OXCT1	0.417659	chr20
OXCT1	0.480676	chr20
OXCT1	0.489052	chr20
OXCT1	0.237921	chr20
SPEF2	0.553327	chr20
SPEF2	0.592243	chr20
SPEF2	0.777656	chr20
SPEF2	0.69592	chr20
LOC107131570	0.299033	chr20
LOC107131570	0.24156	chr20
LOC112443059	0.884818	chr20
ADAMTS12	0.227651	chr20
MTMR12	0.293679	chr20
MTMR12	0.285177	chr20
MTMR12	0.280999	chr20
MTMR12	0.315942	chr20
GOLPH3	0.302844	chr20
GOLPH3	0.507287	chr20
GOLPH3	0.397859	chr20
PDZD2	0.25281	chr20
PDZD2	0.504796	chr20
PDZD2	0.509288	chr20
PDZD2	0.482858	chr20
PDZD2	0.368085	chr20
PDZD2	0.37074	chr20
PDZD2	0.316737	chr20
DROSHA	0.465292	chr20
DROSHA	0.332186	chr20
DROSHA	0.364539	chr20
DROSHA	0.308966	chr20
LOC112442954	0.370951	chr20
LOC112442954	1.02299	chr20
LOC112443070	0.250623	chr20
LOC104975285	0.252827	chr20
CDH10	0.234289	chr20
CDH10	1.04939	chr20
CDH10	0.342802	chr20
CDH10	0.284304	chr20
CDH10	0.350885	chr20
CDH10	0.324989	chr20
CDH10	0.236857	chr20
LOC112443083	0.508877	chr20
CDH12	0.364548	chr20
CDH12	0.490305	chr20
CDH12	0.423708	chr20
CDH12	0.22776	chr20
CDH12	0.500582	chr20
CDH12	0.443484	chr20
CDH18	0.249275	chr20
CDH18	0.40932	chr20
LOC101905359	0.742446	chr20
LOC101905359	0.419976	chr20
RETREG1	0.392332	chr20
2020-03-11	0.236871	chr20
DNAH5	0.372964	chr20
LOC112442964	0.273871	chr20
LOC112442964	0.301426	chr20
CTNND2	0.541358	chr20
CTNND2	0.646666	chr20
ANKRD33B	0.238203	chr20
LOC112443012	0.238203	chr20
LOC112443012	0.241353	chr20
C20H5orf49	0.441699	chr20
ADCY2	0.441699	chr20
LOC101902976	0.424366	chr20
LOC101902976	0.437137	chr20
LOC112443017	0.3972	chr20
LPCAT1	0.422138	chr20
SLC9A3	0.48712	chr20
PDCD6	0.278308	chr20
PDCD6	0.232884	chr20
CCDC127	0.889324	chr20
CCDC127	0.653733	chr20
LOC112441482	0.494517	chr21
LOC112441482	0.519861	chr21
LOC112443202	0.629196	chr21
MKRN3	0.437753	chr21
SNRPN	0.859634	chr21
SNRPN	0.980087	chr21
LOC100848941	0.522463	chr21
LOC100848941	0.626878	chr21
LOC112443257	0.626878	chr21
LOC112443257	0.517025	chr21
LOC112443257	0.547245	chr21
GABRG3	0.450793	chr21
LOC101907342	0.558614	chr21
LOC101907342	0.528319	chr21
LOC101907342	0.556085	chr21
LOC107131341	0.44869	chr21
LOC107131341	0.44147	chr21
LOC107131341	0.461262	chr21
LOC107131341	0.456518	chr21
LOC100847841	0.848805	chr21
LOC104975324	0.94734	chr21
SLCO3A1	0.528142	chr21
ZNF592	0.52955	chr21
CPEB1	0.572353	chr21
TM6SF1	3.89245	chr21
BTBD1	0.875217	chr21
BTBD1	0.520969	chr21
ANKRD34C	0.433261	chr21
LOC101902084	0.427629	chr21
ABHD17C	0.676763	chr21
ABHD17C	0.64854	chr21
IL16	0.50741	chr21
LOC112443139	0.606184	chr21
LOC112443367	0.587554	chr21
CHRNA7	0.714047	chr21
UBE2Q2	0.465997	chr21
UBE2Q2	0.780756	chr21
UBE2Q2	0.473061	chr21
UBE2Q2	0.485394	chr21
UBE2Q2	0.427674	chr21
PTPN9	0.463169	chr21
CYP1A1	0.685807	chr21
CYP1A1	1.27973	chr21
EDC3	1.27973	chr21
EDC3	1.24955	chr21
EDC3	1.82374	chr21
EDC3	0.995222	chr21
LOC112443153	0.693903	chr21
LOC505658	0.56939	chr21
LOC509956	0.56939	chr21
LOC509956	0.792642	chr21
SPTSSA	0.489783	chr21
SPTSSA	0.649567	chr21
MIPOL1	0.474484	chr21
LOC100138454	0.634554	chr21
NDUFB1	0.441825	chr21
CPSF2	0.509845	chr21
CPSF2	0.453884	chr21
RIN3	0.430976	chr21
SERPINA6	0.46686	chr21
TCL1A	1.75743	chr21
LOC112443165	1.01737	chr21
LOC112443165	0.725693	chr21
LOC112443166	0.49768	chr21
BCL11B	0.733799	chr21
LOC112443172	0.694599	chr21
LOC112443172	0.917571	chr21
LOC112443172	1.17258	chr21
LOC112443172	0.701918	chr21
ZNF839	0.640711	chr21
CINP	0.640711	chr21
LOC112443352	0.640711	chr21
ANKRD9	0.466854	chr21
ANKRD9	0.565233	chr21
RCOR1	0.565233	chr21
RCOR1	0.462397	chr21
RCOR1	1.17938	chr21
TRAF3	0.465367	chr21
AMN	0.465367	chr21
EXOC3L4	0.433236	chr21
CKB	0.561488	chr21
CKB	0.548392	chr21
KIF26A	0.869953	chr21
LOC112443179	0.869953	chr21
GPR132	0.458142	chr21
JAG2	0.458142	chr21
JAG2	1.19976	chr21
NUDT14	1.19976	chr21
NUDT14	1.2216	chr21
LOC112443194	1.38628	chr21
CMC1	1.65671	chr22
CMC1	0.713483	chr22
CMC1	0.576522	chr22
STT3B	0.648425	chr22
GOLGA4	1.23595	chr22
GOLGA4	1.15316	chr22
GOLGA4	0.593513	chr22
GOLGA4	0.610097	chr22
GOLGA4	0.627085	chr22
GOLGA4	0.671101	chr22
GOLGA4	0.512497	chr22
GOLGA4	0.513759	chr22
GOLGA4	0.517965	chr22
GOLGA4	0.538623	chr22
C22H3orf35	0.526588	chr22
GOLGA4	0.737637	chr22
C22H3orf35	0.737637	chr22
ITGA9	0.737637	chr22
ITGA9	0.740515	chr22
ITGA9	0.754167	chr22
ITGA9	0.869466	chr22
ITGA9	0.807139	chr22
ITGA9	0.816566	chr22
ITGA9	0.809624	chr22
ITGA9	0.806431	chr22
ITGA9	0.750549	chr22
MIR2367	0.798116	chr22
MIR2367	0.609797	chr22
MIR2367	0.658443	chr22
ACAA1	0.578102	chr22
MYD88	0.578102	chr22
ABHD5	0.522159	chr22
ABHD5	0.981952	chr22
ABHD5	0.927236	chr22
ABHD5	0.819012	chr22
SRGAP3	0.955801	chr22
FHIT	0.650689	chr22
FHIT	0.594222	chr22
FAM3D	0.756362	chr22
ARHGEF3	0.704359	chr22
ARHGEF3	0.704898	chr22
ARHGEF3	0.697736	chr22
ERC2	0.605142	chr22
ERC2	0.512721	chr22
LOC112443470	0.531161	chr22
LOC112443470	0.528972	chr22
CACNA2D3	0.528972	chr22
CACNA2D3	0.608867	chr22
CACNA2D3	1.17665	chr22
LRTM1	0.782933	chr22
LRTM1	0.668336	chr22
LRTM1	0.633174	chr22
LRTM1	0.897223	chr22
LRTM1	0.64635	chr22
LRTM1	0.729139	chr22
LRTM1	0.605067	chr22
WDR82	0.579578	chr22
PPM1M	0.579578	chr22
TWF2	0.579578	chr22
IQCF1	0.866223	chr22
LOC112443473	0.866223	chr22
IQCF5	0.627558	chr22
IQCF5	0.676478	chr22
LOC112443473	0.676478	chr22
IQCF2	0.780756	chr22
LOC112443474	1.32838	chr22
MAPKAPK3	1.12363	chr22
CISH	1.12363	chr22
MST1R	0.511606	chr22
LOC616410	0.511606	chr22
LOC616410	0.572806	chr22
CAMKV	0.572806	chr22
CAMKV	0.663441	chr22
LOC112443478	0.663441	chr22
TRAIP	0.663441	chr22
P4HTM	1.26073	chr22
ARIH2	1.26073	chr22
ARIH2OS	1.26073	chr22
ARIH2OS	0.983186	chr22
MAP4	0.591481	chr22
MAP4	0.599868	chr22
MAP4	0.650342	chr22
SLC6A1	0.776094	chr22
TIMP4	0.560457	chr22
IQSEC1	0.526058	chr22
GP9	0.803715	chr22
GP9	0.759845	chr22
RAB43	0.759845	chr22
ISY1	0.759845	chr22
ISY1	0.733931	chr22
LOC112443509	0.733931	chr22
LOC112443509	0.738421	chr22
LOC112443509	0.777902	chr22
CNBP	0.777902	chr22
SEC61A1	0.616684	chr22
LOC789929	0.351745	chr24
LOC789929	0.488897	chr24
PQLC1	0.471179	chr24
PQLC1	0.269328	chr24
KCNG2	0.269328	chr24
LOC112444255	0.296816	chr24
LOC112444173	0.278789	chr24
CNDP1	0.265785	chr24
C24H18orf63	0.281553	chr24
C24H18orf63	0.271582	chr24
C24H18orf63	0.277171	chr24
LOC101907606	0.372927	chr24
LOC100337355	0.456129	chr24
CDH19	0.334608	chr24
CDH19	0.309327	chr24
LOC112444187	0.273693	chr24
LOC112444202	0.327338	chr24
LOC112444202	0.533328	chr24
LOC112444202	0.552684	chr24
CELF4	0.839809	chr24
ELP2	0.973382	chr24
LOC100847780	0.27345	chr24
MAPRE2	0.306732	chr24
MAPRE2	0.317855	chr24
MAPRE2	0.317887	chr24
MAPRE2	0.294834	chr24
NOL4	0.389426	chr24
GAREM1	0.320176	chr24
LOC112444220	0.392193	chr24
LOC101904728	0.942403	chr24
LOC101904728	0.413843	chr24
LOC112444229	0.513059	chr24
LOC112444229	0.550398	chr24
LOC112444229	0.428573	chr24
ZNF521	0.91602	chr24
ZNF521	0.281657	chr24
RMC1	1.38924	chr24
RBBP8	0.280068	chr24
RBBP8	0.949485	chr24
RBBP8	0.766483	chr24
RBBP8	0.716142	chr24
GATA6	0.255316	chr24
GATA6	0.255598	chr24
LOC112444245	0.667223	chr24
GREB1L	0.430117	chr24
GREB1L	0.485369	chr24
GREB1L	0.461215	chr24
GREB1L	0.444593	chr24
GREB1L	0.372202	chr24
GREB1L	0.310073	chr24
MGC133647	0.639447	chr24
COLEC12	0.267936	chr24
COLEC12	0.3042	chr24
COLEC12	0.291873	chr24
COLEC12	0.321998	chr24
LOC112444234	0.254958	chr24
LOC112444216	0.254458	chr24
DLGAP1	0.316364	chr24
MIR2285O-4	0.255434	chr24
MIR2285O-4	0.321021	chr24
NDUFV2	0.29133	chr24
GNAL	0.264269	chr24
GNAL	0.276878	chr24
GNAL	0.287422	chr24
LOC100296081	0.287422	chr24
LDLRAD4	0.830496	chr24
SETBP1	0.258717	chr24
SETBP1	0.261624	chr24
SETBP1	1.08814	chr24
SLC14A2	0.584828	chr24
SLC14A2	0.579927	chr24
SLC14A2	0.568983	chr24
SIGLEC15	1.32738	chr24
SKOR2	0.316364	chr24
CTIF	0.31377	chr24
CTIF	0.293869	chr24
CTIF	0.333279	chr24
CTIF	0.534083	chr24
DYM	1.14729	chr24
DYM	0.260177	chr24
LOC112444248	0.32719	chr24
LOC112444248	0.270502	chr24
DCC	0.265486	chr24
MBD2	0.431438	chr24
RAB27B	0.360612	chr24
RAB27B	0.353007	chr24
LOC112444192	0.319785	chr24
LOC112444186	0.536914	chr24
LOC112444186	0.510901	chr24
LOC112444246	0.656042	chr24
NEDD4L	0.294521	chr24
LOC112444194	0.26905	chr24
SERPINB5	0.268132	chr24
SERPINB5	0.372218	chr24
SERPINB11	0.410137	chr24
SERPINB11	0.416646	chr24
SERPINB11	0.486937	chr24
CRAMP1	0.624575	chr25
JPT2	0.472591	chr25
LOC104975826	1.19579	chr25
MSRB1	1.19579	chr25
RPL3L	1.19579	chr25
LOC112444341	1.19579	chr25
NDUFB10	1.19579	chr25
LOC112444382	1.19579	chr25
LOC112444391	1.19579	chr25
RNF151	1.19579	chr25
TBL3	1.19579	chr25
LOC104976739	1.19579	chr25
ECI1	4.03244	chr25
RNPS1	4.03244	chr25
RNPS1	1.43534	chr25
MIR940	1.43534	chr25
ABCA3	1.43534	chr25
ABCA3	1.63446	chr25
ABCA3	1.00437	chr25
ABCA3	0.53799	chr25
LOC777692	0.53799	chr25
LOC777692	0.66949	chr25
PRSS27	0.869304	chr25
LOC107131805	0.996911	chr25
LOC107131805	0.737244	chr25
LOC107131805	0.605983	chr25
LOC104970145	1.98196	chr25
LOC104970145	2.02685	chr25
LOC112444296	0.617051	chr25
LOC112444296	0.635827	chr25
LOC112444320	3.71134	chr25
LOC112444320	1.43909	chr25
LOC112444320	1.4727	chr25
SOCS1	1.4727	chr25
LOC100849865	0.856581	chr25
LOC100849865	0.809403	chr25
LOC100849865	0.8122	chr25
LOC100849865	0.754718	chr25
[truncated: 2,023 more rows]

## Sheet: Table S6 - PBS 2
Table S6. PBS PSGs detected at the empirical 99th percentile threshold level by comparing Nigerian cattle vs (Asian zebu and outgroup)
GENES	PBS	CHROMOSOME
SLC5A3	0.322848	chr1
ITSN1	0.276208	chr1
IFNGR2	0.314933	chr1
IFNGR2	0.314933	chr1
SCAF4	1.02501	chr1
SCAF4	1.02501	chr1
SCAF4	1.02501	chr1
SCAF4	1.02501	chr1
SCAF4	1.02501	chr1
SCAF4	0.557093	chr1
SCAF4	0.557093	chr1
SCAF4	0.562829	chr1
SCAF4	0.315507	chr1
TIAM1	0.567261	chr1
TIAM1	0.361947	chr1
TIAM1	0.361947	chr1
TIAM1	0.361947	chr1
TIAM1	0.361947	chr1
TIAM1	0.361947	chr1
TIAM1	0.276115	chr1
TIAM1	0.276115	chr1
TIAM1	0.276115	chr1
TIAM1	0.276115	chr1
TIAM1	0.293071	chr1
TIAM1	0.293071	chr1
TIAM1	0.293071	chr1
TIAM1	0.351183	chr1
TIAM1	0.351183	chr1
TIAM1	0.351183	chr1
LOC614544	0.2988	chr1
LOC614544	0.2988	chr1
LOC614544	0.2988	chr1
LOC614544	0.2988	chr1
LOC614544	0.2988	chr1
LOC614544	0.2988	chr1
LOC614544	0.2988	chr1
LOC614544	0.2988	chr1
LOC614544	0.2988	chr1
LOC614544	0.2988	chr1
GRIK1	0.310381	chr1
GRIK1	0.298656	chr1
GRIK1	0.321986	chr1
GRIK1	0.29615	chr1
GRIK1	0.310548	chr1
GRIK1	0.294707	chr1
GRIK1	0.294707	chr1
GRIK1	0.294707	chr1
GRIK1	0.294707	chr1
LOC104970788	0.360055	chr1
LOC104970788	0.360055	chr1
LOC104970788	0.360055	chr1
LOC104970788	0.360055	chr1
LOC104970788	0.360055	chr1
LOC104970788	0.360055	chr1
LOC104970788	0.360055	chr1
LOC104970788	0.360055	chr1
LOC104970788	0.360055	chr1
LOC104970788	0.360055	chr1
LOC104970788	0.360055	chr1
LOC104970788	0.360055	chr1
LOC112448280	0.313312	chr1
LOC112448280	0.313312	chr1
LOC112448280	0.313312	chr1
LOC112448280	0.313312	chr1
LOC112448280	0.340625	chr1
LOC112448280	0.333027	chr1
LOC112448280	0.391482	chr1
LOC112448280	0.353963	chr1
LOC112448280	0.353963	chr1
NCAM2	0.541351	chr1
NCAM2	0.541351	chr1
NCAM2	0.541351	chr1
NCAM2	0.541351	chr1
NCAM2	0.541351	chr1
NCAM2	0.541351	chr1
NCAM2	0.597983	chr1
NCAM2	0.597983	chr1
NCAM2	0.597983	chr1
NCAM2	0.597983	chr1
NCAM2	0.597983	chr1
NCAM2	0.597983	chr1
NCAM2	0.597983	chr1
NCAM2	0.597983	chr1
NCAM2	0.597983	chr1
NCAM2	0.597983	chr1
NCAM2	0.597983	chr1
NCAM2	0.597983	chr1
NCAM2	0.576863	chr1
NCAM2	0.761116	chr1
NCAM2	0.761116	chr1
NCAM2	0.761116	chr1
NCAM2	0.704107	chr1
NCAM2	0.35385	chr1
NCAM2	0.35385	chr1
NCAM2	0.35385	chr1
NCAM2	0.364341	chr1
NCAM2	0.766153	chr1
NCAM2	0.559271	chr1
NCAM2	0.559271	chr1
NCAM2	0.548098	chr1
NCAM2	0.548098	chr1
NCAM2	0.501366	chr1
NCAM2	0.501366	chr1
NCAM2	0.460294	chr1
NCAM2	0.460294	chr1
NCAM2	0.460294	chr1
LOC112448283	0.28017	chr1
LOC112448283	0.28017	chr1
LOC112448283	0.28017	chr1
LOC112448283	0.355455	chr1
LOC112448283	0.355455	chr1
CHODL	0.420589	chr1
CHODL	0.420589	chr1
CXADR	0.334817	chr1
CXADR	0.334817	chr1
CXADR	0.334817	chr1
CXADR	0.334817	chr1
CXADR	0.334817	chr1
CXADR	0.334817	chr1
CXADR	0.45402	chr1
CXADR	0.45402	chr1
CXADR	0.45402	chr1
CXADR	0.45402	chr1
CXADR	0.45402	chr1
CXADR	0.45402	chr1
CXADR	0.45402	chr1
MIR125B-2	0.809121	chr1
MIR125B-2	0.809121	chr1
MIR125B-2	0.802027	chr1
MIR125B-2	0.896779	chr1
MIR125B-2	0.896779	chr1
MIR125B-2	0.896779	chr1
MIR125B-2	0.896779	chr1
MIR125B-2	0.896779	chr1
MIR125B-2	0.896779	chr1
MIR125B-2	0.896779	chr1
MIR125B-2	0.896779	chr1
MIR125B-2	1.07882	chr1
MIR125B-2	1.07882	chr1
MIR125B-2	1.07882	chr1
MIR125B-2	0.361905	chr1
LOC107132175	0.760593	chr1
LOC107132175	0.339449	chr1
LOC107132175	0.339449	chr1
LOC104976614	0.302855	chr1
ROBO2	0.50741	chr1
ROBO2	0.50741	chr1
ROBO2	0.50741	chr1
ROBO2	0.50741	chr1
ROBO2	0.50741	chr1
ROBO2	0.50741	chr1
ROBO2	0.50741	chr1
ROBO2	0.287445	chr1
ROBO2	0.287445	chr1
ROBO2	0.287445	chr1
ROBO2	0.287445	chr1
ROBO2	0.287445	chr1
GBE1	0.497708	chr1
GBE1	0.497708	chr1
GBE1	0.497708	chr1
GBE1	0.497708	chr1
GBE1	0.497708	chr1
GBE1	0.771454	chr1
LOC112446987	1.36077	chr1
LOC112446987	1.36077	chr1
LOC112446988	0.958746	chr1
LOC112446988	0.958746	chr1
LOC112446988	0.958746	chr1
LOC112446988	0.958746	chr1
LOC112446988	0.958746	chr1
LOC112446988	0.958746	chr1
LOC112446988	0.291541	chr1
LOC112446988	0.291541	chr1
LOC112446988	0.291541	chr1
LOC112446988	0.291541	chr1
LOC112446988	0.291541	chr1
LOC112446988	0.47726	chr1
LOC112446988	0.47726	chr1
LOC112446988	0.316641	chr1
LOC112446988	0.316641	chr1
LOC112446988	0.306681	chr1
LOC112446988	0.32443	chr1
LOC112446988	0.28999	chr1
LOC112446988	0.287018	chr1
LOC112446988	0.287018	chr1
LOC112446988	0.287018	chr1
EPHA3	0.5697	chr1
NSUN3	0.328325	chr1
NSUN3	0.328325	chr1
NSUN3	0.29814	chr1
NSUN3	0.934961	chr1
NSUN3	0.934961	chr1
NSUN3	0.934961	chr1
NSUN3	0.934961	chr1
NSUN3	0.742963	chr1
NSUN3	0.742963	chr1
NSUN3	0.742963	chr1
NSUN3	0.676101	chr1
NSUN3	0.676101	chr1
NSUN3	0.676101	chr1
NSUN3	0.676101	chr1
NSUN3	0.676101	chr1
NSUN3	0.676101	chr1
NSUN3	0.676101	chr1
NSUN3	0.676101	chr1
NSUN3	0.676101	chr1
NSUN3	0.676101	chr1
NSUN3	0.527998	chr1
NSUN3	0.527998	chr1
NSUN3	0.577313	chr1
LOC782966	0.345073	chr1
LOC782966	0.345073	chr1
OR5K1	0.417608	chr1
OR5K1	0.417608	chr1
OR5K1	0.417608	chr1
OR5K1	0.417608	chr1
OR5K1	0.417608	chr1
OR5K1	0.417608	chr1
OR5K1	0.417608	chr1
OR5K1	0.417608	chr1
OR5K1	0.354574	chr1
COL8A1	0.590534	chr1
COL8A1	0.590534	chr1
COL8A1	0.590534	chr1
FILIP1L	0.869373	chr1
FILIP1L	0.869373	chr1
FILIP1L	0.986832	chr1
CMSS1	0.986832	chr1
CMSS1	0.986832	chr1
CMSS1	1.24832	chr1
CMSS1	1.24832	chr1
CMSS1	1.24832	chr1
CMSS1	1.24832	chr1
ABI3BP	0.289809	chr1
ABI3BP	0.289809	chr1
ABI3BP	0.579691	chr1
ABI3BP	0.579691	chr1
ABI3BP	0.579691	chr1
ABI3BP	0.478692	chr1
ABI3BP	0.490071	chr1
ABI3BP	0.522454	chr1
ABI3BP	0.522454	chr1
ABI3BP	0.522454	chr1
ABI3BP	0.522454	chr1
ABI3BP	0.522454	chr1
ABI3BP	0.522454	chr1
ABI3BP	0.522454	chr1
ABI3BP	0.571439	chr1
ABI3BP	0.571439	chr1
LOC112446989	0.51873	chr1
LOC112446989	0.51873	chr1
LOC112446989	0.51873	chr1
LOC112446989	0.51873	chr1
LOC112446989	0.568075	chr1
LOC112446989	0.474178	chr1
LOC112446989	0.474178	chr1
LOC112446989	0.474178	chr1
LOC112446989	0.474178	chr1
LOC112446989	0.474178	chr1
LOC112446989	0.474178	chr1
LOC112446989	0.474178	chr1
LOC112446989	0.915894	chr1
LOC112446989	0.845178	chr1
LOC112446989	0.845178	chr1
LOC112446989	0.403452	chr1
LOC112446989	0.403452	chr1
LOC112446989	0.423274	chr1
ZPLD1	0.466732	chr1
ZPLD1	0.466732	chr1
ZPLD1	0.475504	chr1
ZPLD1	0.522774	chr1
ZPLD1	0.284583	chr1
ZPLD1	0.284583	chr1
ZPLD1	0.284583	chr1
ZPLD1	0.284583	chr1
ZPLD1	0.284583	chr1
ZPLD1	0.284583	chr1
ZPLD1	0.284583	chr1
ZPLD1	0.284583	chr1
ZPLD1	0.284583	chr1
LOC112447293	0.437396	chr1
LOC112447293	0.437396	chr1
LOC112447293	0.437396	chr1
LOC112447293	0.437396	chr1
LOC112447293	1.15272	chr1
LOC112447293	1.15272	chr1
LOC112447293	1.15272	chr1
CBLB	0.287053	chr1
CBLB	0.294523	chr1
LOC101910021	0.421812	chr1
LOC101910021	0.466651	chr1
LOC101910021	0.466651	chr1
LOC101910021	0.466651	chr1
LOC112447295	0.535629	chr1
LOC112447295	0.526833	chr1
LOC112447295	0.526833	chr1
LOC112447295	0.549528	chr1
LOC112447295	0.549528	chr1
LOC112447295	0.87689	chr1
LOC112447295	0.851893	chr1
LOC112447295	0.851893	chr1
LOC112447295	0.851893	chr1
LOC112447295	0.746475	chr1
LOC112447295	0.746475	chr1
LOC112447295	0.746475	chr1
MYH15	0.391573	chr1
MYH15	0.391573	chr1
MYH15	0.391573	chr1
LOC112446992	0.274359	chr1
LOC614129	0.296928	chr1
LOC614129	0.31434	chr1
LOC112448372	0.31434	chr1
LOC112448372	0.31434	chr1
LOC112448372	0.31434	chr1
LOC112448372	0.31434	chr1
LOC112448372	0.31434	chr1
LOC112448372	0.31434	chr1
LOC112448372	0.31434	chr1
LOC112448372	0.31434	chr1
LOC112448372	0.31434	chr1
LOC112448372	0.335324	chr1
LOC112446993	0.380036	chr1
LOC112446993	0.380036	chr1
LOC112446993	0.380036	chr1
LOC112446993	0.380036	chr1
LOC112446993	0.410461	chr1
LOC112446993	1.10728	chr1
LOC112446993	1.17147	chr1
LOC112446993	0.882351	chr1
LOC112446993	0.882351	chr1
LOC112446993	0.882351	chr1
LOC112446993	0.882351	chr1
LOC112446993	0.927285	chr1
LOC112448254	0.927285	chr1
LOC112448254	0.927285	chr1
LOC112448254	0.927285	chr1
LOC112448254	0.927285	chr1
LOC112448254	0.395479	chr1
LOC112448254	0.395479	chr1
LOC112448254	0.395479	chr1
LOC100335828	0.282309	chr1
LOC100335828	0.282309	chr1
LOC100335828	0.282309	chr1
LOC100335828	0.282309	chr1
LOC100335828	0.282309	chr1
LOC100335828	0.282309	chr1
CD200R1L	0.361488	chr1
ZBTB20	0.497324	chr1
ZBTB20	0.497324	chr1
ZBTB20	0.497324	chr1
ZBTB20	0.497324	chr1
ZBTB20	0.497324	chr1
ZBTB20	0.497324	chr1
ZBTB20	0.392821	chr1
ZBTB20	0.392821	chr1
ZBTB20	0.392821	chr1
ZBTB20	0.392821	chr1
ZBTB20	0.392821	chr1
ZBTB20	0.392821	chr1
ZBTB20	0.392821	chr1
ZBTB20	0.392821	chr1
IGSF11	0.802193	chr1
IGSF11	0.802193	chr1
IGSF11	0.573341	chr1
IGSF11	0.573341	chr1
IGSF11	0.437816	chr1
IGSF11	0.437816	chr1
IGSF11	0.313518	chr1
IGSF11	0.313518	chr1
IGSF11	0.313518	chr1
IGSF11	0.313518	chr1
IGSF11	0.313518	chr1
IGSF11	0.313518	chr1
IGSF11	0.313518	chr1
IGSF11	0.313518	chr1
IGSF11	0.313518	chr1
IGSF11	0.313518	chr1
IGSF11	0.275429	chr1
IGSF11	0.275429	chr1
LOC101901963	1.01546	chr1
LOC101901963	0.928078	chr1
LOC112447306	0.416389	chr1
LOC112447306	0.416389	chr1
LOC112447306	0.416389	chr1
LOC112447306	0.416389	chr1
LOC112447306	0.416389	chr1
LOC112447306	0.416389	chr1
PARP14	0.315766	chr1
SEMA5B	0.284873	chr1
SEMA5B	0.284873	chr1
KALRN	0.309146	chr1
KALRN	0.518443	chr1
KALRN	0.518443	chr1
KALRN	0.490494	chr1
KALRN	0.490494	chr1
KALRN	0.414293	chr1
KALRN	0.414293	chr1
KALRN	0.409844	chr1
KALRN	0.409844	chr1
KALRN	0.405535	chr1
KALRN	0.508735	chr1
KALRN	0.508735	chr1
KALRN	0.508735	chr1
KALRN	0.508735	chr1
KALRN	0.508735	chr1
KALRN	0.508735	chr1
ITGB5	0.30395	chr1
ITGB5	0.30395	chr1
FYTTD1	0.295635	chr1
RNF168	0.344242	chr1
RNF168	0.284565	chr1
RNF168	0.276047	chr1
ACAP2	0.671441	chr1
ACAP2	0.671441	chr1
ACAP2	0.557374	chr1
ACAP2	0.557374	chr1
HES1	0.670481	chr1
HES1	0.670481	chr1
HES1	0.670481	chr1
LOC104970902	1.14708	chr1
LOC104970902	1.08743	chr1
LOC104970902	1.08743	chr1
OPA1	0.425742	chr1
OPA1	0.425742	chr1
OPA1	0.402053	chr1
OPA1	0.402053	chr1
P3H2	0.428222	chr1
P3H2	0.434861	chr1
P3H2	0.434861	chr1
P3H2	0.434861	chr1
P3H2	0.434861	chr1
P3H2	0.434861	chr1
TP63	0.477657	chr1
LPP	0.302072	chr1
LPP	0.302072	chr1
LPP	0.302072	chr1
LPP	0.302072	chr1
LPP	0.302072	chr1
LPP	0.302072	chr1
LPP	0.302072	chr1
LOC101906248	0.64756	chr1
CCDC39	0.297146	chr1
PEX5L	0.376967	chr1
PEX5L	0.376967	chr1
KCNMB2	0.286269	chr1
KCNMB2	0.27869	chr1
KCNMB2	0.46729	chr1
KCNMB2	0.461299	chr1
KCNMB2	0.461299	chr1
KCNMB2	0.407436	chr1
KCNMB2	0.407436	chr1
KCNMB2	0.318146	chr1
KCNMB2	0.318146	chr1
KCNMB2	0.400666	chr1
KCNMB2	0.400666	chr1
LOC112448382	0.433005	chr1
LOC112448382	0.433005	chr1
LOC112448382	0.433005	chr1
LOC112448382	0.433005	chr1
LOC112448382	0.433005	chr1
LOC112448382	0.433005	chr1
LOC112448382	0.433005	chr1
LOC112448382	0.433005	chr1
LOC112448382	0.433005	chr1
LOC112448382	0.433005	chr1
LOC112448382	0.433005	chr1
LOC112448382	0.433005	chr1
LOC112448382	0.433005	chr1
LOC100139843	0.492556	chr1
LOC100139843	0.492556	chr1
LOC100139843	0.492556	chr1
LOC100139843	0.683419	chr1
LOC100139843	0.683419	chr1
LOC100139843	0.595022	chr1
LOC100139843	0.595022	chr1
LOC100139843	0.595022	chr1
GOLIM4	0.534555	chr1
GOLIM4	0.534555	chr1
WDR49	0.625427	chr1
WDR49	0.625427	chr1
BCHE	0.275602	chr1
BCHE	0.275602	chr1
BCHE	0.275602	chr1
BCHE	0.280295	chr1
BCHE	0.280792	chr1
BCHE	0.280792	chr1
BCHE	0.363315	chr1
BCHE	0.361514	chr1
BCHE	0.354156	chr1
BCHE	0.354156	chr1
BCHE	0.354156	chr1
BCHE	0.354156	chr1
BCHE	0.354156	chr1
BCHE	0.354156	chr1
BCHE	0.354156	chr1
BCHE	0.354156	chr1
BCHE	0.354156	chr1
LOC112448289	1.25706	chr1
LOC112448289	1.25706	chr1
LOC112448289	1.25706	chr1
LOC112448289	1.25706	chr1
LOC112448289	1.25706	chr1
LOC112448289	1.25706	chr1
LOC112448289	1.25706	chr1
LOC112448289	1.25706	chr1
PPM1L	0.591425	chr1
PPM1L	0.466688	chr1
PPM1L	0.466688	chr1
PPM1L	0.466688	chr1
PPM1L	0.466688	chr1
IL12A	0.333791	chr1
IL12A	0.333791	chr1
IL12A	0.333791	chr1
IL12A	0.333791	chr1
IL12A	0.333791	chr1
SCHIP1	1.11595	chr1
SCHIP1	1.11595	chr1
SCHIP1	1.11595	chr1
SCHIP1	1.11595	chr1
SCHIP1	1.11595	chr1
SCHIP1	0.387509	chr1
SCHIP1	0.323343	chr1
SCHIP1	0.290472	chr1
SCHIP1	0.290472	chr1
SCHIP1	0.340858	chr1
SCHIP1	0.340858	chr1
SCHIP1	0.340858	chr1
SCHIP1	0.340858	chr1
SCHIP1	0.340858	chr1
SCHIP1	0.340858	chr1
SCHIP1	0.38191	chr1
SCHIP1	0.38191	chr1
SCHIP1	0.38191	chr1
SCHIP1	0.660071	chr1
SCHIP1	0.660071	chr1
SCHIP1	0.660071	chr1
SCHIP1	0.660071	chr1
SCHIP1	0.660071	chr1
SCHIP1	0.343396	chr1
SCHIP1	0.343396	chr1
SCHIP1	0.343396	chr1
SCHIP1	0.336923	chr1
SCHIP1	0.336923	chr1
SCHIP1	0.336923	chr1
SCHIP1	0.300441	chr1
SCHIP1	0.420697	chr1
SCHIP1	0.420697	chr1
SCHIP1	0.420697	chr1
VEPH1	0.42997	chr1
VEPH1	0.42997	chr1
VEPH1	0.42997	chr1
VEPH1	0.420874	chr1
VEPH1	0.420874	chr1
VEPH1	0.420874	chr1
GMPS	0.84321	chr1
GMPS	0.84321	chr1
GMPS	0.84321	chr1
MIR1246	0.335714	chr1
SUCNR1	0.335714	chr1
WWTR1	0.367825	chr1
WWTR1	0.367825	chr1
WWTR1	0.367825	chr1
WWTR1	0.418713	chr1
WWTR1	0.418713	chr1
TM4SF4	0.418713	chr1
TM4SF4	0.418713	chr1
TM4SF4	0.446397	chr1
TM4SF4	0.446397	chr1
TM4SF4	0.417051	chr1
AGTR1	0.564767	chr1
AGTR1	0.336243	chr1
AGTR1	0.336243	chr1
LOC112447745	0.562718	chr1
LOC112447002	0.393761	chr1
LOC112447002	0.393761	chr1
LOC112447002	0.393761	chr1
CLSTN2	0.98673	chr1
CLSTN2	0.98673	chr1
CLSTN2	0.31474	chr1
CLSTN2	0.31474	chr1
CLSTN2	0.31474	chr1
CLSTN2	0.31474	chr1
CLSTN2	0.31474	chr1
CLSTN2	0.31474	chr1
CLSTN2	0.320105	chr1
CLSTN2	0.320105	chr1
CLSTN2	0.320105	chr1
CLSTN2	0.320105	chr1
ARMC8	0.277865	chr1
ARMC8	0.277865	chr1
ARMC8	0.355828	chr1
ARMC8	0.355828	chr1
ARMC8	0.304442	chr1
PPP2R3A	0.286718	chr1
PPP2R3A	0.286718	chr1
PPP2R3A	0.286718	chr1
PPP2R3A	0.286718	chr1
LOC112448276	0.280698	chr1
LOC112448276	0.280698	chr1
LOC112448276	0.280698	chr1
LOC112448276	0.280698	chr1
LOC112448276	0.280698	chr1
KY	0.276684	chr1
KY	0.276684	chr1
KY	0.276684	chr1
KY	0.276684	chr1
KY	0.276684	chr1
KY	0.276684	chr1
KY	0.276684	chr1
KY	0.276684	chr1
KY	0.3032	chr1
KY	0.3032	chr1
KY	0.3032	chr1
AMOTL2	0.325871	chr1
AMOTL2	0.443754	chr1
AMOTL2	0.443754	chr1
AMOTL2	0.443754	chr1
AMOTL2	0.443754	chr1
AMOTL2	0.443754	chr1
AMOTL2	0.443754	chr1
TMEM108	0.501095	chr1
TMEM108	0.501095	chr1
TMEM108	0.501095	chr1
TMEM108	0.501095	chr1
TMEM108	0.501095	chr1
MIR2288	0.615935	chr1
MIR2288	0.623393	chr1
MIR2288	0.550126	chr1
MIR2288	0.550126	chr1
MIR2288	0.550126	chr1
MIR2288	0.529613	chr1
MIR2288	0.529613	chr1
MIR2288	0.529613	chr1
MIR2288	0.529613	chr1
MIR2288	0.529613	chr1
MIR2288	0.529613	chr1
MIR2288	0.280611	chr1
MIR2288	0.280611	chr1
CPNE4	0.301635	chr1
MX2	0.51164	chr1
MX2	0.51164	chr1
MX2	0.51164	chr1
MX2	0.51164	chr1
MX2	0.51164	chr1
MX2	0.51164	chr1
MX2	0.51164	chr1
MX2	0.51164	chr1
MX1	0.51164	chr1
MX1	0.51164	chr1
MX1	0.51164	chr1
MX1	0.51164	chr1
MX1	0.51164	chr1
SLC37A1	0.668822	chr1
LOC101905728	0.668822	chr1
LOC101905728	0.668822	chr1
LOC101905728	0.668822	chr1
LOC101905728	0.668822	chr1
LOC101905728	0.668822	chr1
LOC101905728	0.392666	chr1
LOC101905728	0.392666	chr1
LOC101905728	0.392666	chr1
LOC101905728	0.392666	chr1
LOC101905728	0.344563	chr1
LOC101905728	0.335087	chr1
LOC101905728	0.335087	chr1
LOC101905728	0.335087	chr1
LOC101905728	0.335087	chr1
LOC101905728	0.335087	chr1
PDE9A	0.335087	chr1
PDE9A	0.335087	chr1
PDE9A	0.306701	chr1
PDE9A	0.305795	chr1
PDE9A	0.305795	chr1
PDE9A	0.305795	chr1
PDE9A	0.305795	chr1
PDXK	0.352259	chr1
PDXK	0.352259	chr1
PDXK	0.352259	chr1
PDXK	0.352259	chr1
PDXK	0.352259	chr1
PDXK	0.352259	chr1
PDXK	0.352259	chr1
PDXK	0.300518	chr1
ITGB2	0.303347	chr1
ITGB2	0.303347	chr1
ITGB2	0.303347	chr1
LOC112448042	0.353565	chr1
LOC112448042	0.353565	chr1
LOC112448042	0.353565	chr1
LOC112448042	0.324658	chr1
LOC112448042	0.324658	chr1
LOC112448042	0.324658	chr1
LOC112448042	0.324658	chr1
LOC112448042	0.275012	chr1
LOC112448042	0.275012	chr1
LOC112448042	0.275012	chr1
LOC112448042	0.275012	chr1
LOC112448042	0.275012	chr1
LOC112448042	0.275012	chr1
RUNX1	0.495147	chr1
RUNX1	0.495147	chr1
RUNX1	0.495147	chr1
LOC112448047	0.316364	chr1
LOC112448047	0.278955	chr1
LOC112448047	0.278955	chr1
LOC112448047	0.278955	chr1
LOC112448047	0.278955	chr1
LOC112448047	0.278955	chr1
LOC112448047	0.278955	chr1
LOC112448047	0.278955	chr1
LOC112448047	0.278955	chr1
LOC112448047	0.285515	chr1
CBR3	2.24274	chr1
LOC101903402	0.297814	chr1
LOC101903402	0.297814	chr1
MORC3	0.297814	chr1
MORC3	0.297814	chr1
MORC3	0.297814	chr1
MORC3	0.297814	chr1
MORC3	0.297814	chr1
MORC3	0.297814	chr1
MORC3	0.297814	chr1
MORC3	0.297814	chr1
MORC3	0.297814	chr1
MORC3	0.297814	chr1
MORC3	0.297814	chr1
MORC3	0.297814	chr1
TTC3	1.42926	chr1
TTC3	1.36262	chr1
TTC3	1.36262	chr1
TTC3	1.36262	chr1
TTC3	1.36262	chr1
TTC3	1.36262	chr1
TTC3	1.36262	chr1
KCNJ6	0.626824	chr1
KCNJ6	0.626824	chr1
KCNJ6	0.626824	chr1
KCNJ6	0.626824	chr1
KCNJ6	0.626824	chr1
KCNJ6	0.626824	chr1
KCNJ6	0.626824	chr1
KCNJ6	0.701928	chr1
KCNJ6	0.701928	chr1
KCNJ6	0.701928	chr1
KCNJ6	0.701928	chr1
KCNJ6	0.701928	chr1
KCNJ6	0.701928	chr1
KCNJ6	0.701928	chr1
KCNJ6	0.701928	chr1
KCNJ6	0.701928	chr1
KCNJ6	0.701928	chr1
LOC112448308	0.387318	chr1
LOC112448308	0.387318	chr1
LOC112448308	0.292078	chr1
LOC112448296	0.292078	chr1
LOC112448296	0.292078	chr1
LOC112448296	0.37676	chr1
LOC112448296	0.360419	chr1
LOC112448296	0.360419	chr1
LOC112448296	0.360419	chr1
LOC112448296	0.360419	chr1
LOC112448296	0.291992	chr1
ERG	0.304028	chr1
ERG	0.304028	chr1
ERG	0.304028	chr1
SH3BP5	0.386457	chr1
LOC101907539	0.330597	chr1
LOC101907539	0.330597	chr1
LOC101907539	0.330597	chr1
LOC101907539	0.330597	chr1
LOC101907539	0.330597	chr1
LOC101907539	0.330597	chr1
LOC101907539	0.330597	chr1
LOC101907539	0.330597	chr1
LOC101907539	0.330597	chr1
LOC101907539	0.330597	chr1
LOC101907539	0.330597	chr1
LOC101907539	0.330597	chr1
LOC101907539	0.330597	chr1
LOC101907539	0.330597	chr1
LOC101907539	0.330597	chr1
LOC101907539	0.330597	chr1
TBC1D5	0.44263	chr1
TBC1D5	0.44263	chr1
TBC1D5	0.44263	chr1
LOC112448155	0.280121	chr1
ZNF596	0.526896	chr1
ZNF596	0.526896	chr1
ZNF596	0.526896	chr1
ZNF596	0.526896	chr1
ZNF596	0.526896	chr1
LOC112448350	0.57097	chr10
LOC112448350	0.57097	chr10
LOC112448350	0.57097	chr10
LOC112448350	0.57097	chr10
LOC112448350	0.57097	chr10
LOC112448350	0.57097	chr10
LOC112448350	0.57097	chr10
LOC112448350	0.57097	chr10
LOC112448350	0.57097	chr10
LOC112448350	0.57097	chr10
LOC112448350	0.57097	chr10
LOC112448350	0.57097	chr10
LOC112448350	0.57097	chr10
LOC112448350	0.57097	chr10
LOC112448350	0.57097	chr10
LOC112448350	0.57097	chr10
LOC112448350	0.57097	chr10
LOC112448350	0.57097	chr10
LOC112448350	0.57097	chr10
LOC112448350	0.57097	chr10
LOC112448350	0.57097	chr10
LOC112448350	0.57097	chr10
LOC112448350	0.57097	chr10
LOC112448350	0.57097	chr10
LOC112448350	0.313942	chr10
LOC112448350	0.313942	chr10
LOC112448350	0.313942	chr10
LOC112448350	0.313942	chr10
LOC112448350	0.303162	chr10
LOC112448350	0.303162	chr10
LOC112448350	0.303162	chr10
LOC112448350	0.285362	chr10
LOC112448350	0.285362	chr10
LOC112448350	0.285362	chr10
LOC112448350	0.285362	chr10
LOC112448350	0.392119	chr10
LOC112448350	0.392119	chr10
LOC112448350	0.392119	chr10
LOC112448350	0.392119	chr10
LOC112448350	0.420961	chr10
LOC112448350	0.420961	chr10
LOC112448350	0.420961	chr10
LOC112448350	0.38159	chr10
LOC112448350	0.638742	chr10
LOC112448350	0.794182	chr10
LOC112448350	0.692641	chr10
LOC112448350	0.730568	chr10
LOC112448350	0.730568	chr10
LOC112448350	0.730568	chr10
LOC112448350	0.730568	chr10
LOC112448350	0.730568	chr10
LOC112448350	0.730568	chr10
LOC112448356	0.274317	chr10
LOC112448356	0.274317	chr10
KCNN2	0.830573	chr10
KCNN2	0.830573	chr10
KCNN2	0.830573	chr10
KCNN2	0.830573	chr10
KCNN2	0.469611	chr10
KCNN2	0.474503	chr10
KCNN2	0.474503	chr10
KCNN2	0.474503	chr10
KCNN2	0.474503	chr10
KCNN2	0.511176	chr10
KCNN2	0.548872	chr10
KCNN2	0.483728	chr10
TMED7	0.306245	chr10
THOC3	0.540404	chr10
THOC3	0.540404	chr10
THOC3	0.540404	chr10
THOC3	0.540404	chr10
THOC3	0.540404	chr10
THOC3	0.540404	chr10
THOC3	0.540404	chr10
THOC3	0.540404	chr10
THOC3	0.540404	chr10
THOC3	0.540404	chr10
JMY	0.29581	chr10
TXNDC16	0.408988	chr10
TXNDC16	0.408988	chr10
TXNDC16	0.408988	chr10
TXNDC16	0.408988	chr10
TXNDC16	0.408988	chr10
TXNDC16	0.408988	chr10
SNAPC5	0.305475	chr10
SNAPC5	0.305475	chr10
SNAPC5	0.293949	chr10
LOC112441475	0.351869	chr10
SMAD3	0.280163	chr10
LOC112448373	0.280163	chr10
SMAD3	0.280163	chr10
LOC112448373	0.280163	chr10
SKOR1	0.296875	chr10
SKOR1	0.296875	chr10
SKOR1	0.296875	chr10
NOX5	1.07284	chr10
NOX5	1.07284	chr10
NOX5	1.07284	chr10
LOC107132821	0.305364	chr10
LOC107132821	0.305364	chr10
LOC107132821	0.305364	chr10
LOC112448550	0.692021	chr10
LOC112448550	0.692021	chr10
LOC112448550	0.692021	chr10
LOC112448550	0.692021	chr10
LOC112448550	0.692021	chr10
LOC112448550	0.692021	chr10
LOC112448550	0.692021	chr10
TLE3	0.271634	chr10
TLE3	0.271634	chr10
TLE3	0.347911	chr10
TLE3	0.347911	chr10
TLE3	0.347911	chr10
TLE3	0.347911	chr10
TLE3	0.347911	chr10
TLE3	0.347911	chr10
TLE3	0.347911	chr10
TLE3	0.347911	chr10
TLE3	0.347911	chr10
TLE3	1.03649	chr10
TLE3	1.10569	chr10
TLE3	1.10569	chr10
TLE3	0.827068	chr10
TLE3	0.827068	chr10
TLE3	0.854441	chr10
TLE3	0.854441	chr10
TLE3	0.854441	chr10
LOC112448381	0.775846	chr10
LOC112448381	0.775846	chr10
LOC112448381	0.775846	chr10
LOC112448381	0.775846	chr10
LOC112448381	0.775846	chr10
THSD4	0.387307	chr10
THSD4	0.393923	chr10
THSD4	0.393923	chr10
THSD4	0.393923	chr10
SENP8	0.749319	chr10
SENP8	0.760428	chr10
SENP8	0.760428	chr10
SENP8	0.760428	chr10
SENP8	0.760428	chr10
SENP8	0.760428	chr10
SENP8	0.789891	chr10
SENP8	0.789891	chr10
SENP8	0.789891	chr10
SENP8	0.789891	chr10
SENP8	0.789891	chr10
SENP8	0.789891	chr10
SENP8	0.851584	chr10
SENP8	0.851584	chr10
SENP8	0.764782	chr10
SENP8	0.665135	chr10
SENP8	0.556006	chr10
SENP8	0.31763	chr10
SENP8	0.50741	chr10
SENP8	0.295985	chr10
SENP8	0.298618	chr10
LOC112448384	0.38163	chr10
LOC112448384	0.38163	chr10
LOC112448384	0.365601	chr10
LOC112448384	0.357525	chr10
LOC112448384	0.357525	chr10
LOC112448384	0.357525	chr10
LOC112448384	0.357525	chr10
NEO1	0.628405	chr10
NEO1	0.628405	chr10
NEO1	0.628405	chr10
CD276	0.406319	chr10
CD276	0.372375	chr10
CD276	0.372375	chr10
CD276	0.372375	chr10
LOC104973073	0.50741	chr10
LOC104973073	0.50741	chr10
LOC104973073	0.50741	chr10
LOC104973073	0.50741	chr10
LOC104973073	0.380713	chr10
LOC104973073	0.380713	chr10
LOC104973073	0.380713	chr10
LOC104973073	0.380713	chr10
LOC104973073	0.380713	chr10
LOC104973073	0.380713	chr10
LOC104973073	0.380713	chr10
LOC104973073	0.380713	chr10
LOC104973073	0.380713	chr10
SDR39U1	0.380713	chr10
SDR39U1	0.380713	chr10
KHNYN	0.380713	chr10
KHNYN	0.380713	chr10
KHNYN	0.380713	chr10
KHNYN	0.380713	chr10
KHNYN	0.380713	chr10
CBLN3	0.380713	chr10
CBLN3	0.37757	chr10
CBLN3	0.37757	chr10
TSSK4	0.352524	chr10
TSSK4	0.352524	chr10
LOC512980	0.658176	chr10
LOC512980	0.658176	chr10
LOC512980	0.702814	chr10
LOC512980	0.702814	chr10
LOC512980	0.702814	chr10
LOC512980	0.702814	chr10
LOC512980	0.702814	chr10
LOC512980	0.702814	chr10
LOC512980	0.702814	chr10
LOC101903969	0.692477	chr10
C10H15orf41	0.283959	chr10
C10H15orf41	0.273838	chr10
MGA	0.279988	chr10
SPTBN5	0.327377	chr10
SPTBN5	0.328762	chr10
SPTBN5	0.336632	chr10
SPTBN5	0.336632	chr10
SPTBN5	0.336632	chr10
SPTBN5	0.294298	chr10
SPTBN5	0.300409	chr10
SPTBN5	0.300409	chr10
SPTBN5	0.424802	chr10
SPTBN5	0.424802	chr10
SPTBN5	0.413394	chr10
EHD4	0.299457	chr10
EHD4	0.299457	chr10
EHD4	0.299457	chr10
UBR1	0.301991	chr10
UBR1	0.301991	chr10
UBR1	0.301991	chr10
UBR1	0.301991	chr10
UBR1	0.301991	chr10
UBR1	0.301991	chr10
UBR1	0.301991	chr10
LOC112441456	0.278792	chr10
LOC112441456	0.278792	chr10
LOC112441456	0.278792	chr10
LOC112441456	0.278792	chr10
LOC112441456	0.277449	chr10
LOC112441456	0.277449	chr10
MDGA2	0.301717	chr10
MDGA2	0.301717	chr10
MDGA2	0.301717	chr10
FRMD6	0.449343	chr10
FRMD6	0.449343	chr10
FRMD6	0.449343	chr10
FRMD6	0.483049	chr10
FRMD6	0.483049	chr10
FRMD6	0.422614	chr10
FRMD6	0.422614	chr10
FRMD6	0.422614	chr10
FRMD6	0.422614	chr10
FRMD6	0.422614	chr10
FRMD6	0.422614	chr10
FRMD6	0.467772	chr10
FRMD6	0.467772	chr10
FRMD6	0.467772	chr10
RBPMS2	0.846538	chr10
RBPMS2	0.553545	chr10
RBPMS2	0.322366	chr10
RBPMS2	0.322366	chr10
LOC112448546	0.59225	chr10
LOC112448546	0.59225	chr10
LOC112448546	0.602562	chr10
LOC112448546	0.602562	chr10
LOC112448546	0.655962	chr10
LOC112448546	0.641479	chr10
LOC112448546	0.454625	chr10
LOC112448546	0.454625	chr10
LOC112448546	0.454625	chr10
FBXL22	0.454625	chr10
FBXL22	0.454625	chr10
FBXL22	0.454625	chr10
FBXL22	0.454625	chr10
FBXL22	0.454625	chr10
FBXL22	0.483923	chr10
USP3	0.455426	chr10
LOC112448455	0.314322	chr10
LOC112448455	0.274064	chr10
ANXA2	0.303535	chr10
ANXA2	0.303535	chr10
ANXA2	0.303535	chr10
ANXA2	0.303535	chr10
ANXA2	0.303535	chr10
ANXA2	0.303535	chr10
ANXA2	0.383439	chr10
ANXA2	0.383439	chr10
ANXA2	0.383439	chr10
ANXA2	0.383439	chr10
ANXA2	0.383439	chr10
ANXA2	0.383439	chr10
ANXA2	0.383439	chr10
ANXA2	0.383439	chr10
TCF12	0.550882	chr10
TCF12	0.550882	chr10
TCF12	0.550882	chr10
TCF12	0.32394	chr10
ZNF280D	0.330404	chr10
ZNF280D	0.330651	chr10
ZNF280D	0.330651	chr10
ZNF280D	0.451747	chr10
MNS1	0.437367	chr10
MNS1	0.394237	chr10
MNS1	0.376411	chr10
PRTG	0.326624	chr10
PRTG	0.320139	chr10
PRTG	0.302653	chr10
PRTG	0.504848	chr10
PRTG	0.504848	chr10
PRTG	0.504848	chr10
PRTG	0.504848	chr10
LOC101904374	0.346742	chr10
TMOD2	0.273958	chr10
TMOD2	0.273958	chr10
LOC112448484	0.355224	chr10
LOC112448484	0.355224	chr10
LOC112448484	0.356386	chr10
LOC112448484	0.356386	chr10
CYP19A1	0.277194	chr10
CYP19A1	0.277194	chr10
CYP19A1	0.280814	chr10
CYP19A1	0.27845	chr10
CYP19A1	0.27845	chr10
LOC503858	0.274213	chr10
LOC503858	0.272454	chr10
LOC104973172	0.347536	chr10
LOC104973172	0.347536	chr10
LOC104973172	0.347536	chr10
LOC104973172	0.347536	chr10
LOC104973172	0.347536	chr10
LOC104973172	0.347536	chr10
LOC104973172	0.347536	chr10
LOC104973172	0.347536	chr10
LOC104973172	0.347536	chr10
LOC104973172	0.347536	chr10
LOC104973172	0.347536	chr10
LOC104973172	0.347536	chr10
LOC104973172	0.347536	chr10
LOC104973172	0.347536	chr10
TNFAIP8L3	0.749177	chr10
LOC101906656	0.62574	chr10
LOC101906656	0.62574	chr10
LOC101906656	0.62574	chr10
LOC101906656	0.62574	chr10
LOC101906656	0.62574	chr10
LOC101906656	0.62574	chr10
LOC101906656	0.62574	chr10
GABPB1	0.417564	chr10
SHC4	0.322181	chr10
SHC4	0.279249	chr10
SHC4	0.279249	chr10
SHC4	0.279249	chr10
SHC4	0.279249	chr10
SHC4	0.294349	chr10
SHC4	0.294349	chr10
SHC4	0.294349	chr10
SHC4	0.294349	chr10
SHC4	0.290339	chr10
SHC4	0.297289	chr10
MYEF2	0.278302	chr10
LOC101902090	0.591522	chr10
LOC101902090	0.591522	chr10
LOC101902090	0.591522	chr10
LOC112448561	0.346576	chr10
LOC112448561	0.346576	chr10
LOC112448561	0.346576	chr10
LOC112448561	0.346576	chr10
LOC112448561	0.346576	chr10
LOC112448561	0.346576	chr10
SMIM27	0.317431	chr10
SMIM27	0.317431	chr10
SMIM27	0.329566	chr10
SMIM27	0.287282	chr10
SMIM27	0.297241	chr10
SMIM27	0.286283	chr10
CGRRF1	0.436555	chr10
LOC112448598	0.274618	chr10
SLC35F4	0.328442	chr10
SLC35F4	0.361077	chr10
SLC35F4	0.37483	chr10
SLC35F4	0.351565	chr10
SLC35F4	0.351565	chr10
SLC35F4	0.351565	chr10
SLC35F4	0.344713	chr10
SLC35F4	0.276814	chr10
SLC35F4	0.276814	chr10
SLC35F4	0.276814	chr10
SLC35F4	0.275342	chr10
SLC35F4	0.281098	chr10
SLC35F4	0.281098	chr10
SLC35F4	0.281098	chr10
SLC35F4	0.285489	chr10
PRKCH	0.370806	chr10
LOC112448507	0.316364	chr10
LOC112448507	0.316364	chr10
LOC112448507	0.316364	chr10
LOC112448507	0.316364	chr10
KCNH5	0.285125	chr10
KCNH5	0.285125	chr10
KCNH5	0.285125	chr10
KCNH5	0.285125	chr10
KCNH5	0.285125	chr10
SYNE2	0.545469	chr10
SYNE2	0.545469	chr10
SYNE2	0.545469	chr10
SYNE2	0.545469	chr10
SYNE2	0.545469	chr10
SYNE2	0.545469	chr10
SYNE2	0.443144	chr10
SYNE2	0.443144	chr10
SYNE2	0.443144	chr10
SYNE2	0.440408	chr10
SYNE2	0.440408	chr10
PPP1R36	0.331561	chr10
PPP1R36	0.331561	chr10
PPP1R36	0.331561	chr10
PPP1R36	0.361761	chr10
MAX	0.844526	chr10
MAX	0.844526	chr10
MAX	0.844526	chr10
MAX	0.844526	chr10
MAX	0.844526	chr10
MAX	0.844526	chr10
MAX	0.844526	chr10
GPHN	0.29188	chr10
GPHN	0.29188	chr10
GPHN	0.29188	chr10
GPHN	0.29188	chr10
LOC104973218	0.30237	chr10
LOC104973218	0.362761	chr10
LOC104973218	0.362761	chr10
LOC104973218	0.342764	chr10
LOC104973218	0.342764	chr10
RAD51B	0.654801	chr10
RAD51B	0.654801	chr10
RAD51B	0.654801	chr10
RAD51B	0.572386	chr10
RAD51B	0.572386	chr10
RAD51B	0.572386	chr10
RAD51B	0.463916	chr10
ACTN1	0.390265	chr10
ACTN1	0.390265	chr10
ACTN1	0.390265	chr10
ACTN1	0.390265	chr10
ACTN1	0.390265	chr10
ACTN1	0.390265	chr10
LOC112448590	0.419656	chr10
LOC112448590	0.413886	chr10
SUSD6	0.320058	chr10
NEK9	0.342741	chr10
FLVCR2	0.277929	chr10
LOC112448525	0.277929	chr10
LOC112448525	0.277929	chr10
LOC112448525	0.277929	chr10
LOC112448525	0.277929	chr10
NRXN3	0.676914	chr10
NRXN3	0.801056	chr10
NRXN3	0.540732	chr10
SEL1L	1.01492	chr10
SEL1L	1.01492	chr10
SEL1L	1.01492	chr10
SEL1L	1.01492	chr10
SEL1L	1.01492	chr10
SEL1L	0.775359	chr10
FLRT2	0.682112	chr10
GALC	0.536414	chr10
GALC	0.536414	chr10
GALC	0.536414	chr10
GALC	0.536414	chr10
GALC	0.536414	chr10
GALC	0.536414	chr10
GALC	0.597255	chr10
GALC	0.597255	chr10
GALC	0.597255	chr10
GALC	0.597255	chr10
GALC	0.597255	chr10
KCNK10	0.909372	chr10
KCNK10	0.909372	chr10
KCNK10	0.909372	chr10
KCNK10	0.909372	chr10
KCNK10	0.418997	chr10
KCNK10	0.418997	chr10
KCNK10	0.418997	chr10
KCNK10	0.418997	chr10
KCNK10	0.418997	chr10
KCNK10	0.418997	chr10
KCNK10	0.27199	chr10
KCNK10	0.27199	chr10
KCNK10	0.27199	chr10
FOXN3	0.423167	chr10
FOXN3	0.423167	chr10
FOXN3	0.423167	chr10
FOXN3	0.423167	chr10
FOXN3	0.423167	chr10
FOXN3	0.423167	chr10
FOXN3	0.423167	chr10
FOXN3	0.423167	chr10
FOXN3	0.423167	chr10
FOXN3	0.332155	chr10
FOXN3	0.332155	chr10
FOXN3	0.332155	chr10
EFCAB11	0.337031	chr10
EFCAB11	0.337031	chr10
EFCAB11	0.337031	chr10
EFCAB11	0.337031	chr10
EFCAB11	0.337031	chr10
EFCAB11	0.337031	chr10
EFCAB11	0.337031	chr10
TERB2	1.352	chr10
TERB2	1.3746	chr10
TERB2	1.3746	chr10
TERB2	1.3746	chr10
TERB2	1.3746	chr10
TERB2	1.3746	chr10
TERB2	1.3746	chr10
TERB2	1.3746	chr10
TERB2	1.3746	chr10
TERB2	1.3746	chr10
TERB2	1.3746	chr10
TERB2	1.3746	chr10
TERB2	1.3746	chr10
TERB2	1.3746	chr10
TERB2	1.3746	chr10
TERB2	0.282215	chr10
TERB2	0.282215	chr10
ZC3H8	0.561881	chr11
ZC3H8	0.561881	chr11
ZC3H8	0.561881	chr11
FBLN7	0.561881	chr11
FBLN7	0.561881	chr11
FBLN7	0.561881	chr11
FBLN7	0.561881	chr11
FBLN7	0.561881	chr11
FBLN7	0.561881	chr11
FBLN7	0.561881	chr11
FBLN7	0.561881	chr11
FBLN7	0.398821	chr11
FBLN7	0.398821	chr11
FBLN7	0.398821	chr11
FBLN7	0.398821	chr11
FBLN7	0.398821	chr11
LOC112448914	0.936073	chr11
LOC112448914	0.936073	chr11
LOC112448914	0.936073	chr11
LOC112448914	0.936073	chr11
LOC112448914	0.936073	chr11
LOC112448914	0.936073	chr11
LOC112448914	0.936073	chr11
LOC112448914	0.73716	chr11
LOC112448914	0.73716	chr11
LOC112448914	0.73716	chr11
LOC112448914	0.725369	chr11
LOC112448914	0.725369	chr11
LOC112448914	0.725369	chr11
LOC112448914	0.725369	chr11
LOC112448914	0.725369	chr11
LOC112448914	0.725369	chr11
LOC112448914	0.725369	chr11
LOC112448914	0.725369	chr11
LOC112448914	0.725369	chr11
GPAT2	1.66012	chr11
IL18RAP	0.672066	chr11
IL18RAP	0.672066	chr11
IL18RAP	0.643311	chr11
LOC112448748	0.497335	chr11
LOC112448748	0.497335	chr11
LOC112448748	0.497335	chr11
LOC112448748	0.497335	chr11
LOC112448748	0.497335	chr11
LOC112448748	0.497335	chr11
LOC112448748	0.497335	chr11
LOC112448748	0.497335	chr11
LOC112448748	0.497335	chr11
LOC112448748	0.781773	chr11
LOC112448748	0.781773	chr11
LOC112448748	0.425902	chr11
LOC101909778	0.425902	chr11
LOC101909778	0.425902	chr11
LOC101909778	0.425902	chr11
LOC101909778	0.465866	chr11
LOC101903633	0.475164	chr11
LOC101903633	0.475164	chr11
LOC101903633	0.475164	chr11
LOC101903633	0.475164	chr11
LOC101903633	0.475164	chr11
POU3F3	0.475164	chr11
POU3F3	0.475164	chr11
POU3F3	0.475164	chr11
POU3F3	0.475164	chr11
POU3F3	0.475164	chr11
TACR1	0.775653	chr11
SLC4A5	1.0369	chr11
LOC112448959	0.477248	chr11
LOC112448959	0.477248	chr11
DYSF	0.515047	chr11
DYSF	0.542212	chr11
DYSF	0.542212	chr11
DYSF	0.542212	chr11
DYSF	0.484597	chr11
DYSF	0.484597	chr11
DYSF	0.484597	chr11
DYSF	0.484597	chr11
DYSF	0.484597	chr11
DYSF	0.484597	chr11
DYSF	0.484597	chr11
DYSF	0.484597	chr11
DYSF	0.484597	chr11
DYSF	0.484597	chr11
DYSF	0.484597	chr11
DYSF	0.484597	chr11
DYSF	0.484597	chr11
LOC112448752	0.824325	chr11
LOC112448752	0.824325	chr11
LOC112448752	0.703701	chr11
LOC112448752	0.703701	chr11
LOC112448752	0.703701	chr11
LOC112448752	0.703701	chr11
LOC112448752	0.703701	chr11
LOC112448752	0.703701	chr11
LOC112448752	0.703701	chr11
LOC112448752	0.703701	chr11
LOC112448752	0.703701	chr11
LOC112448752	0.703701	chr11
LOC112448752	0.703701	chr11
LOC112448752	0.703701	chr11
VAX2	0.393719	chr11
VAX2	0.440048	chr11
TGFA	0.481342	chr11
TGFA	0.57574	chr11
TGFA	0.57574	chr11
TGFA	0.57574	chr11
TGFA	0.49392	chr11
TGFA	0.49392	chr11
TGFA	0.49392	chr11
TGFA	0.58755	chr11
TGFA	0.58755	chr11
TGFA	0.58755	chr11
TGFA	0.58755	chr11
TGFA	0.58755	chr11
TGFA	0.58755	chr11
TGFA	0.58755	chr11
TGFA	0.58755	chr11
TGFA	0.58755	chr11
TGFA	0.58755	chr11
TGFA	0.58755	chr11
TGFA	0.58755	chr11
TGFA	0.58755	chr11
TGFA	0.58755	chr11
TGFA	0.58755	chr11
TGFA	0.58755	chr11
TGFA	0.58755	chr11
TGFA	0.58755	chr11
TGFA	0.504642	chr11
TGFA	0.39436	chr11
TGFA	0.39436	chr11
TGFA	0.516441	chr11
XDH	0.415189	chr11
XDH	0.415189	chr11
XDH	0.415189	chr11
XDH	0.415189	chr11
SPAST	0.440195	chr11
SPAST	0.440195	chr11
SPAST	0.440195	chr11
SPAST	0.440195	chr11
SPAST	0.440195	chr11
SPAST	0.440195	chr11
SPAST	0.440195	chr11
SPAST	0.411812	chr11
LOC104973311	0.429351	chr11
PKDCC	0.652456	chr11
CAMKMT	0.414764	chr11
CAMKMT	0.414764	chr11
CAMKMT	0.414764	chr11
PRKCE	1.5636	chr11
PRKCE	1.5636	chr11
PRKCE	1.5636	chr11
PRKCE	1.5636	chr11
PRKCE	0.571455	chr11
PRKCE	0.571455	chr11
PRKCE	0.571455	chr11
PRKCE	0.571455	chr11
PRKCE	0.622684	chr11
PRKCE	0.495876	chr11
PRKCE	0.6128	chr11
PRKCE	0.6128	chr11
PRKCE	0.6128	chr11
MCFD2	0.487855	chr11
MCFD2	0.487855	chr11
MCFD2	0.487855	chr11
MCFD2	0.487855	chr11
MCFD2	0.487855	chr11
MCFD2	0.487855	chr11
MCFD2	0.487855	chr11
MCFD2	0.487855	chr11
MCFD2	0.487855	chr11
MCFD2	0.487855	chr11
MCFD2	0.487855	chr11
MCFD2	0.487855	chr11
MCFD2	0.487855	chr11
MCFD2	0.487855	chr11
MCFD2	0.487855	chr11
MCFD2	0.487855	chr11
MCFD2	0.487855	chr11
MCFD2	0.487855	chr11
LOC112448775	0.825826	chr11
LOC112448775	0.825826	chr11
LOC112448775	0.825826	chr11
LOC112448775	0.793963	chr11
LOC112448775	0.793963	chr11
LOC101903397	0.6227	chr11
LOC101903397	0.6227	chr11
LOC101903397	0.493281	chr11
LOC101903397	0.435535	chr11
LOC101903397	0.435535	chr11
LOC101903397	0.435535	chr11
LOC101903397	0.435535	chr11
CHCHD5	0.810818	chr11
CHCHD5	0.810818	chr11
FOXI3	0.495017	chr11
FOXI3	0.495017	chr11
LOC112448917	0.455092	chr11
LOC112448917	0.455092	chr11
REEP1	0.455092	chr11
REEP1	0.455092	chr11
REEP1	0.455092	chr11
REEP1	0.595457	chr11
REEP1	0.595457	chr11
REEP1	0.595457	chr11
REEP1	0.667944	chr11
ST3GAL5	0.429015	chr11
ST3GAL5	0.482736	chr11
ST3GAL5	0.482736	chr11
ST3GAL5	0.482736	chr11
ST3GAL5	0.482736	chr11
ST3GAL5	0.450554	chr11
ST3GAL5	0.450554	chr11
TMSB10	0.628017	chr11
TMSB10	0.628017	chr11
LOC104973384	0.400649	chr11
LOC104973384	0.400649	chr11
CTNNA2	0.887384	chr11
LOC112448942	0.435217	chr11
LOC112448942	0.435217	chr11
LOC112448942	0.424617	chr11
LOC112448942	0.546779	chr11
LOC112448942	0.560578	chr11
LOC112448942	0.560578	chr11
LRRTM4	0.419191	chr11
LRRTM4	0.419191	chr11
LOC104973390	0.646785	chr11
LOC104973390	0.80445	chr11
LOC104973390	0.435503	chr11
SERTAD2	0.564868	chr11
SERTAD2	0.660446	chr11
SERTAD2	0.640668	chr11
SERTAD2	0.73043	chr11
SERTAD2	0.73043	chr11
SERTAD2	0.684414	chr11
SERTAD2	0.532206	chr11
SERTAD2	0.532206	chr11
SERTAD2	0.509703	chr11
SERTAD2	0.509225	chr11
SERTAD2	0.481609	chr11
SERTAD2	0.600257	chr11
SERTAD2	0.593717	chr11
SERTAD2	0.584173	chr11
SERTAD2	0.506897	chr11
SERTAD2	0.506897	chr11
SERTAD2	0.506897	chr11
SERTAD2	0.508406	chr11
SERTAD2	0.508406	chr11
SERTAD2	0.508406	chr11
SERTAD2	0.508406	chr11
SERTAD2	0.432555	chr11
SERTAD2	0.418659	chr11
SERTAD2	0.418659	chr11
SERTAD2	0.418659	chr11
LOC112448937	0.414949	chr11
LOC112448937	0.414949	chr11
LOC112448937	0.414949	chr11
LOC112448937	0.414949	chr11
LOC112448937	0.414949	chr11
GMCL1	0.582827	chr11
GMCL1	0.582827	chr11
SNRNP27	0.582827	chr11
SNRNP27	0.582827	chr11
SNRNP27	0.582827	chr11
GALNT14	0.50741	chr11
CAPN13	0.652637	chr11
PLB1	1.42999	chr11
PLB1	1.42999	chr11
PLB1	0.665186	chr11
PLB1	0.665186	chr11
PLB1	0.665186	chr11
PLB1	0.665186	chr11
PLB1	0.665186	chr11
PLB1	0.665186	chr11
MPV17	0.399184	chr11
MPV17	0.399184	chr11
MPV17	0.399184	chr11
CAD	0.596437	chr11
CAD	0.439524	chr11
CAD	0.439524	chr11
CAD	0.439524	chr11
CAD	1.02575	chr11
CAD	1.02575	chr11
HADHA	0.491029	chr11
HADHA	0.491029	chr11
HADHA	0.491029	chr11
HADHA	0.571443	chr11
HADHA	0.571443	chr11
HADHA	0.49206	chr11
ASXL2	0.525689	chr11
ASXL2	0.481662	chr11
ASXL2	0.481662	chr11
ASXL2	0.481662	chr11
ASXL2	0.481662	chr11
ASXL2	0.404713	chr11
ASXL2	0.404713	chr11
ASXL2	0.404713	chr11
ASXL2	0.404713	chr11
ASXL2	0.404713	chr11
POMC	0.401263	chr11
POMC	0.449443	chr11
POMC	0.449443	chr11
POMC	0.521505	chr11
POMC	0.521505	chr11
POMC	0.521505	chr11
POMC	0.521505	chr11
POMC	0.521505	chr11
NCOA1	0.482278	chr11
SDC1	0.412503	chr11
SDC1	0.412503	chr11
LAPTM4A	0.412503	chr11
LAPTM4A	0.412503	chr11
LAPTM4A	0.412503	chr11
NBAS	0.421765	chr11
NBAS	0.421765	chr11
NBAS	0.421765	chr11
NBAS	0.421765	chr11
LOC101904211	0.43414	chr11
LOC101904211	0.43414	chr11
LOC101904211	0.43414	chr11
LOC112448827	0.400844	chr11
LOC112448827	0.400844	chr11
LOC112448827	0.400844	chr11
LOC112448827	0.400844	chr11
LOC112448827	0.400844	chr11
ATP6V1C2	0.443413	chr11
ATP6V1C2	0.443413	chr11
ATP6V1C2	0.443413	chr11
ATP6V1C2	0.537315	chr11
ATP6V1C2	0.537315	chr11
ODC1	0.521728	chr11
ITGB1BP1	0.648985	chr11
ITGB1BP1	0.648985	chr11
ITGB1BP1	0.648985	chr11
ITGB1BP1	0.648985	chr11
ITGB1BP1	0.648985	chr11
MIR2298	1.06816	chr11
MIR2298	1.06816	chr11
MIR2298	1.06816	chr11
MIR2298	1.06816	chr11
MIR2298	1.06816	chr11
MIR2298	1.06816	chr11
MIR2284AA-1	0.396208	chr11
MIR2284AA-1	0.396208	chr11
MIR2284AA-1	0.396208	chr11
MIR2284AA-1	0.396208	chr11
MIR2284AA-1	0.396208	chr11
MIR2284AA-1	0.396208	chr11
MIR2284AA-1	0.446009	chr11
MIR2284AA-1	0.446009	chr11
MIR2284AA-1	0.446009	chr11
MIR2284AA-1	0.446009	chr11
MIR2284AA-1	0.446009	chr11
MIR2284AA-1	0.446009	chr11
MIR2284AA-1	0.780962	chr11
MIR2284AA-1	0.780962	chr11
MIR2284AA-1	0.767447	chr11
DAB2IP	0.520803	chr11
DAB2IP	0.520803	chr11
DAB2IP	0.585919	chr11
DAB2IP	0.585919	chr11
DAB2IP	0.585919	chr11
DAB2IP	0.585919	chr11
DAB2IP	0.585919	chr11
OR5C1	0.393605	chr11
OR5C1	0.393605	chr11
OR5C1	0.393605	chr11
OR5C1	0.393605	chr11
OR5C1	0.393605	chr11
OR5C1	0.422863	chr11
OR1K1	0.422863	chr11
OR1K1	0.448822	chr11
OR1K1	0.507649	chr11
DENND1A	0.711275	chr11
DENND1A	0.711275	chr11
DENND1A	0.711275	chr11
DENND1A	0.711275	chr11
DENND1A	0.711275	chr11
DENND1A	0.711275	chr11
DENND1A	0.711275	chr11
DENND1A	0.711275	chr11
DENND1A	0.711275	chr11
DENND1A	0.711275	chr11
DENND1A	0.711275	chr11
DENND1A	0.711275	chr11
DENND1A	0.711275	chr11
LOC112448836	0.711275	chr11
LOC112448836	0.711275	chr11
LOC112448836	0.487311	chr11
LOC112448836	0.699335	chr11
LOC112448836	0.699335	chr11
LOC112448836	0.699335	chr11
PSMB7	0.406841	chr11
LOC100848407	0.408652	chr11
PBX3	0.461199	chr11
PBX3	0.461199	chr11
PBX3	0.461199	chr11
PBX3	0.461199	chr11
PBX3	0.461199	chr11
PBX3	0.461199	chr11
PBX3	0.461199	chr11
PBX3	0.461199	chr11
PBX3	0.461199	chr11
PBX3	0.517566	chr11
PBX3	0.517566	chr11
PBX3	0.517566	chr11
PBX3	0.517566	chr11
LMX1B	0.411587	chr11
LMX1B	0.411587	chr11
FAM129B	0.88862	chr11
FAM129B	0.540503	chr11
FAM129B	0.540503	chr11
FAM129B	0.540503	chr11
FAM129B	0.540503	chr11
FAM129B	0.540503	chr11
SH2D3C	0.579645	chr11
SH2D3C	0.457187	chr11
SH2D3C	0.457187	chr11
CDK9	0.457187	chr11
CDK9	0.457187	chr11
URM1	0.818914	chr11
URM1	0.818914	chr11
PHYHD1	0.770166	chr11
PHYHD1	0.770166	chr11
PHYHD1	0.770166	chr11
PHYHD1	0.770166	chr11
PHYHD1	0.770166	chr11
PHYHD1	0.770166	chr11
PHYHD1	0.770166	chr11
DOLK	0.770166	chr11
DOLK	0.770166	chr11
NUP188	0.770166	chr11
NUP188	0.770166	chr11
NUP188	0.770166	chr11
NUP188	0.770166	chr11
LOC107132963	0.933021	chr11
LOC107132963	0.933021	chr11
LOC107132963	0.933021	chr11
LOC107132963	0.933021	chr11
LOC112448840	0.933021	chr11
LOC112448840	0.933021	chr11
PRRX2	1.12363	chr11
PRRX2	1.12363	chr11
PRRX2	1.12363	chr11
LOC107132964	1.12363	chr11
LOC107132964	1.12363	chr11
LOC107132964	0.963887	chr11
LOC107132964	0.963887	chr11
LOC107132964	0.963887	chr11
LOC107132964	0.963887	chr11
LOC107132964	0.963887	chr11
LOC107132964	0.963887	chr11
LOC107132964	0.963887	chr11
OLFM1	0.530311	chr11
OLFM1	0.492181	chr11
CCDC183	1.07232	chr11
CCDC183	1.07232	chr11
RABL6	1.07232	chr11
RABL6	1.07232	chr11
RABL6	1.07232	chr11
RABL6	1.07232	chr11
RABL6	1.07232	chr11
RABL6	1.07232	chr11
RABL6	1.07232	chr11
RABL6	1.07232	chr11
RABL6	1.07232	chr11
RABL6	1.07232	chr11
AJM1	1.07232	chr11
AJM1	1.07232	chr11
AJM1	1.07232	chr11
PHPT1	1.07232	chr11
PHPT1	1.07232	chr11
LOC100336564	0.740266	chr11
RNF208	1.58163	chr11
CYSRT1	1.58163	chr11
EXD3	0.925567	chr11
EXD3	0.916938	chr11
EXD3	0.916938	chr11
EXD3	0.916938	chr11
EXD3	0.916938	chr11
EXD3	0.916938	chr11
EXD3	0.916938	chr11
EXD3	0.916938	chr11
EXD3	0.916938	chr11
EXD3	0.916938	chr11
EXD3	0.916938	chr11
EXD3	0.916938	chr11
EXD3	0.916938	chr11
EXD3	0.916938	chr11
EXD3	1.0013	chr11
EXD3	0.403156	chr11
EXD3	0.421514	chr11
EXD3	0.421514	chr11
EXD3	0.421514	chr11
CACNA1B	1.1056	chr11
CACNA1B	1.1056	chr11
CACNA1B	1.1056	chr11
CACNA1B	1.1056	chr11
CACNA1B	1.1056	chr11
CACNA1B	1.1056	chr11
CACNA1B	1.1056	chr11
CACNA1B	1.1056	chr11
CACNA1B	1.1056	chr11
CACNA1B	1.1056	chr11
CACNA1B	1.1056	chr11
CACNA1B	1.95741	chr11
CACNA1B	1.95741	chr11
CACNA1B	1.95741	chr11
CACNA1B	1.95741	chr11
CACNA1B	1.95741	chr11
LOC104973514	0.411421	chr11
LOC104973514	0.411421	chr11
LOC104973514	0.492094	chr11
LOC104973514	0.410394	chr11
LOC104973514	0.410394	chr11
LOC104973514	0.395422	chr11
LOC104973514	0.395422	chr11
LOC104973514	0.395422	chr11
LOC104973514	0.476527	chr11
LOC104973514	0.476527	chr11
LOC104973514	0.4364	chr11
LOC104973514	0.528781	chr11
LOC104973514	0.528781	chr11
LOC104973514	0.528781	chr11
LOC104973514	0.528781	chr11
LOC104973514	0.528781	chr11
LOC104973514	0.528781	chr11
LOC104973514	0.528781	chr11
LOC104973514	0.528781	chr11
LOC104973514	0.528781	chr11
LOC104973514	0.528781	chr11
LOC104973514	0.528781	chr11
LOC104973514	0.528781	chr11
LOC104973514	0.528781	chr11
LOC104973514	0.528781	chr11
LOC104973514	0.498455	chr11
LOC104973514	0.498455	chr11
LOC104973514	0.551131	chr11
PCDH20	0.338362	chr12
PCDH20	0.416776	chr12
PCDH20	0.416776	chr12
PCDH20	0.31689	chr12
PCDH20	0.31689	chr12
PCDH20	0.31689	chr12
PCDH20	0.262664	chr12
TDRD3	0.256484	chr12
TDRD3	0.256484	chr12
TDRD3	0.256484	chr12
LOC112449031	0.297194	chr12
LOC112449031	0.297194	chr12
LOC112449031	0.297194	chr12
LOC112449031	0.297194	chr12
LOC112449179	0.259747	chr12
LOC112449179	0.446507	chr12
LOC112449179	0.419415	chr12
LOC112449179	0.419415	chr12
LOC112449179	0.419415	chr12
LOC112449179	0.419415	chr12
LOC112449179	0.374122	chr12
LOC112449179	0.366801	chr12
LOC112449179	0.331741	chr12
LOC112449179	0.331741	chr12
LOC112449179	0.331741	chr12
PCDH17	0.669172	chr12
PCDH17	0.757257	chr12
PCDH17	0.757257	chr12
PCDH17	0.826513	chr12
PCDH17	0.826513	chr12
PCDH17	0.826513	chr12
PCDH17	0.826513	chr12
PCDH17	0.255839	chr12
MIR759	0.322608	chr12
DGKH	0.334978	chr12
DGKH	0.396529	chr12
DGKH	0.396529	chr12
DGKH	0.396529	chr12
DGKH	0.396529	chr12
DGKH	0.396529	chr12
LOC112449123	0.287872	chr12
LOC112449123	0.287872	chr12
LPAR6	0.414209	chr12
LOC112449043	0.311208	chr12
LOC112449043	0.311208	chr12
C12H13orf42	0.937155	chr12
C12H13orf42	0.937155	chr12
C12H13orf42	0.937155	chr12
C12H13orf42	0.937155	chr12
ALG5	0.380514	chr12
ALG5	0.380514	chr12
ALG5	0.380514	chr12
SERTM1	0.614679	chr12
SERTM1	0.620981	chr12
SERTM1	0.682424	chr12
SERTM1	0.682424	chr12
SERTM1	0.682424	chr12
SERTM1	0.682424	chr12
SERTM1	0.300513	chr12
SERTM1	0.308192	chr12
SERTM1	0.308192	chr12
SERTM1	0.284564	chr12
SERTM1	0.255733	chr12
SERTM1	0.255733	chr12
SERTM1	0.255733	chr12
SERTM1	0.255733	chr12
SERTM1	0.274344	chr12
SERTM1	0.274344	chr12
SOHLH2	0.288058	chr12
SOHLH2	0.279227	chr12
SOHLH2	0.269642	chr12
SOHLH2	0.269642	chr12
SOHLH2	0.269642	chr12
SOHLH2	0.341128	chr12
SOHLH2	0.341308	chr12
SOHLH2	0.341308	chr12
SOHLH2	0.271108	chr12
SOHLH2	0.271108	chr12
SOHLH2	0.271108	chr12
LOC104973559	0.509096	chr12
LOC104973559	0.509096	chr12
LOC104973559	0.509096	chr12
LOC104973559	0.311013	chr12
STARD13	0.551699	chr12
STARD13	0.551699	chr12
STARD13	0.72494	chr12
STARD13	1.07133	chr12
STARD13	1.07133	chr12
STARD13	1.01863	chr12
STARD13	1.01863	chr12
STARD13	1.01863	chr12
STARD13	0.996177	chr12
STARD13	0.996177	chr12
STARD13	0.996177	chr12
STARD13	0.996177	chr12
STARD13	0.996177	chr12
STARD13	0.996177	chr12
STARD13	0.996177	chr12
LOC107132979	0.996177	chr12
LOC107132979	0.996177	chr12
KL	0.443803	chr12
KL	0.443803	chr12
KL	0.395937	chr12
KL	0.331658	chr12
KL	0.331658	chr12
KL	0.331658	chr12
KL	0.331658	chr12
KL	0.331658	chr12
KL	0.443336	chr12
KL	0.443336	chr12
KL	0.443336	chr12
FRY	0.3555	chr12
FRY	0.3555	chr12
FRY	0.3555	chr12
FRY	0.3555	chr12
FRY	0.3555	chr12
FRY	0.3555	chr12
FRY	0.352299	chr12
FRY	0.325637	chr12
FRY	0.274648	chr12
FRY	0.274648	chr12
FRY	0.274648	chr12
FRY	0.275653	chr12
FRY	0.329491	chr12
FRY	0.278328	chr12
FRY	0.343346	chr12
FRY	0.335566	chr12
FRY	0.335566	chr12
FRY	0.335566	chr12
FRY	0.335566	chr12
FRY	0.31707	chr12
FRY	0.357598	chr12
FRY	0.349639	chr12
FRY	0.349639	chr12
FRY	0.428147	chr12
FRY	0.428147	chr12
RXFP2	0.25657	chr12
RXFP2	0.253173	chr12
RXFP2	0.253173	chr12
RXFP2	0.253173	chr12
RXFP2	0.253173	chr12
RXFP2	0.253173	chr12
RXFP2	0.255677	chr12
RXFP2	0.255677	chr12
RXFP2	0.255677	chr12
RXFP2	0.255677	chr12
RXFP2	0.25661	chr12
RXFP2	0.365666	chr12
RXFP2	0.365666	chr12
RXFP2	0.365666	chr12
[truncated: 10,535 more rows]

## Sheet: Table S7 - PBS 3
Table S7. PBS PSGs detected at the empirical 99th percentile threshold level by comparing Nigerian cattle vs (Euro-Asian cattle and outgroup)
GENES	PBS	CHROMOSOME
LOC107132170	0.167476	chr1
SLC5A3	0.238086	chr1
LOC104970778	0.181961	chr1
LOC104970778	0.249598	chr1
LOC104970778	0.253238	chr1
LOC104970778	0.253238	chr1
SCAF4	0.909898	chr1
SCAF4	0.909898	chr1
SCAF4	0.909898	chr1
SCAF4	0.909898	chr1
SCAF4	0.909898	chr1
SCAF4	0.4521	chr1
SCAF4	0.4521	chr1
SCAF4	0.455996	chr1
SCAF4	0.225628	chr1
SCAF4	0.171493	chr1
SCAF4	0.16752	chr1
SCAF4	0.16752	chr1
SCAF4	0.16752	chr1
SCAF4	0.16752	chr1
SCAF4	0.16752	chr1
TIAM1	0.574331	chr1
TIAM1	0.33881	chr1
TIAM1	0.33881	chr1
TIAM1	0.33881	chr1
TIAM1	0.33881	chr1
TIAM1	0.33881	chr1
TIAM1	0.235463	chr1
TIAM1	0.235463	chr1
TIAM1	0.235463	chr1
TIAM1	0.235463	chr1
TIAM1	0.247833	chr1
TIAM1	0.247833	chr1
TIAM1	0.247833	chr1
TIAM1	0.292924	chr1
TIAM1	0.292924	chr1
TIAM1	0.292924	chr1
GRIK1	0.216297	chr1
GRIK1	0.20288	chr1
GRIK1	0.177152	chr1
GRIK1	0.243083	chr1
GRIK1	0.21786	chr1
GRIK1	0.235924	chr1
GRIK1	0.233955	chr1
GRIK1	0.233955	chr1
GRIK1	0.233955	chr1
GRIK1	0.233955	chr1
LOC104970788	0.263458	chr1
LOC104970788	0.263458	chr1
LOC104970788	0.263458	chr1
LOC104970788	0.263458	chr1
LOC104970788	0.263458	chr1
LOC104970788	0.263458	chr1
LOC104970788	0.263458	chr1
LOC104970788	0.263458	chr1
LOC104970788	0.263458	chr1
LOC104970788	0.263458	chr1
LOC104970788	0.263458	chr1
LOC104970788	0.263458	chr1
LOC104970788	0.170659	chr1
LOC104970788	0.170659	chr1
LOC104970788	0.170659	chr1
LOC104970788	0.180982	chr1
LOC104970788	0.182761	chr1
LOC104970788	0.166659	chr1
LOC112448280	0.192474	chr1
LOC112448280	0.226049	chr1
LOC112448280	0.226049	chr1
LOC112448280	0.226049	chr1
LOC112448280	0.226049	chr1
LOC112448280	0.246972	chr1
LOC112448280	0.240047	chr1
LOC112448280	0.294337	chr1
LOC112448280	0.258132	chr1
LOC112448280	0.258132	chr1
NCAM2	0.466437	chr1
NCAM2	0.466437	chr1
NCAM2	0.466437	chr1
NCAM2	0.466437	chr1
NCAM2	0.466437	chr1
NCAM2	0.466437	chr1
NCAM2	0.527318	chr1
NCAM2	0.527318	chr1
NCAM2	0.527318	chr1
NCAM2	0.527318	chr1
NCAM2	0.527318	chr1
NCAM2	0.527318	chr1
NCAM2	0.527318	chr1
NCAM2	0.527318	chr1
NCAM2	0.527318	chr1
NCAM2	0.527318	chr1
NCAM2	0.527318	chr1
NCAM2	0.527318	chr1
NCAM2	0.54113	chr1
NCAM2	0.732823	chr1
NCAM2	0.732823	chr1
NCAM2	0.732823	chr1
NCAM2	0.721017	chr1
NCAM2	0.207456	chr1
NCAM2	0.207456	chr1
NCAM2	0.207456	chr1
NCAM2	0.311415	chr1
NCAM2	0.311415	chr1
NCAM2	0.311415	chr1
NCAM2	0.249343	chr1
NCAM2	0.653913	chr1
NCAM2	0.435181	chr1
NCAM2	0.435181	chr1
NCAM2	0.419834	chr1
NCAM2	0.419834	chr1
NCAM2	0.378314	chr1
NCAM2	0.378314	chr1
NCAM2	0.335276	chr1
NCAM2	0.335276	chr1
NCAM2	0.335276	chr1
LOC112448283	0.259215	chr1
LOC112448283	0.259215	chr1
LOC112448283	0.259215	chr1
LOC112448283	0.217141	chr1
LOC112448283	0.217141	chr1
CHODL	0.487706	chr1
CHODL	0.487706	chr1
CXADR	0.26161	chr1
CXADR	0.250699	chr1
CXADR	0.250699	chr1
CXADR	0.250699	chr1
CXADR	0.256767	chr1
CXADR	0.256767	chr1
CXADR	0.207371	chr1
CXADR	0.207371	chr1
CXADR	0.350674	chr1
CXADR	0.350674	chr1
CXADR	0.350674	chr1
CXADR	0.350674	chr1
CXADR	0.350674	chr1
CXADR	0.350674	chr1
CXADR	0.484997	chr1
CXADR	0.484997	chr1
CXADR	0.484997	chr1
CXADR	0.484997	chr1
CXADR	0.484997	chr1
CXADR	0.484997	chr1
CXADR	0.484997	chr1
MIR125B-2	0.646666	chr1
MIR125B-2	0.646666	chr1
MIR125B-2	0.630198	chr1
MIR125B-2	0.731632	chr1
MIR125B-2	0.731632	chr1
MIR125B-2	0.731632	chr1
MIR125B-2	0.731632	chr1
MIR125B-2	0.731632	chr1
MIR125B-2	0.731632	chr1
MIR125B-2	0.731632	chr1
MIR125B-2	0.731632	chr1
MIR125B-2	0.912269	chr1
MIR125B-2	0.912269	chr1
MIR125B-2	0.912269	chr1
MIR125B-2	0.199025	chr1
LOC107132175	0.173047	chr1
LOC107132175	0.173047	chr1
LOC107132175	0.58892	chr1
LOC107132175	0.19506	chr1
LOC107132175	0.19506	chr1
LOC104976614	0.186102	chr1
ROBO2	0.50741	chr1
ROBO2	0.50741	chr1
ROBO2	0.50741	chr1
ROBO2	0.50741	chr1
ROBO2	0.50741	chr1
ROBO2	0.50741	chr1
ROBO2	0.50741	chr1
ROBO1	0.178809	chr1
GBE1	0.387625	chr1
GBE1	0.387625	chr1
GBE1	0.387625	chr1
GBE1	0.387625	chr1
GBE1	0.387625	chr1
GBE1	0.613264	chr1
LOC112446987	1.27412	chr1
LOC112446987	1.27412	chr1
LOC112446988	0.874405	chr1
LOC112446988	0.874405	chr1
LOC112446988	0.874405	chr1
LOC112446988	0.874405	chr1
LOC112446988	0.874405	chr1
LOC112446988	0.874405	chr1
LOC112446988	0.174032	chr1
LOC112446988	0.174032	chr1
LOC112446988	0.174032	chr1
LOC112446988	0.174032	chr1
LOC112446988	0.174032	chr1
LOC112446988	0.352238	chr1
LOC112446988	0.352238	chr1
LOC112446988	0.178824	chr1
LOC112446988	0.178824	chr1
LOC112446988	0.167145	chr1
LOC112446988	0.179226	chr1
LOC112446988	0.168877	chr1
LOC112446988	0.166813	chr1
LOC112446988	0.166813	chr1
LOC112446988	0.166813	chr1
LOC112447291	0.190818	chr1
EPHA3	0.5697	chr1
NSUN3	0.264466	chr1
NSUN3	0.264466	chr1
NSUN3	0.230249	chr1
NSUN3	0.188921	chr1
NSUN3	0.188921	chr1
NSUN3	0.863876	chr1
NSUN3	0.863876	chr1
NSUN3	0.863876	chr1
NSUN3	0.863876	chr1
NSUN3	0.689745	chr1
NSUN3	0.689745	chr1
NSUN3	0.689745	chr1
NSUN3	0.671612	chr1
NSUN3	0.671612	chr1
NSUN3	0.671612	chr1
NSUN3	0.671612	chr1
NSUN3	0.671612	chr1
NSUN3	0.671612	chr1
NSUN3	0.671612	chr1
NSUN3	0.671612	chr1
NSUN3	0.671612	chr1
NSUN3	0.671612	chr1
NSUN3	0.420236	chr1
NSUN3	0.420236	chr1
NSUN3	0.487677	chr1
LOC782966	0.190097	chr1
LOC782966	0.190097	chr1
OR5K1	0.349812	chr1
OR5K1	0.349812	chr1
OR5K1	0.349812	chr1
OR5K1	0.349812	chr1
OR5K1	0.349812	chr1
OR5K1	0.349812	chr1
OR5K1	0.349812	chr1
OR5K1	0.349812	chr1
OR5K1	0.293057	chr1
COL8A1	0.426034	chr1
COL8A1	0.426034	chr1
COL8A1	0.426034	chr1
FILIP1L	0.74255	chr1
FILIP1L	0.74255	chr1
FILIP1L	0.84446	chr1
CMSS1	0.84446	chr1
CMSS1	0.84446	chr1
CMSS1	1.09801	chr1
CMSS1	1.09801	chr1
CMSS1	1.09801	chr1
CMSS1	1.09801	chr1
ABI3BP	0.259649	chr1
ABI3BP	0.259649	chr1
ABI3BP	0.532737	chr1
ABI3BP	0.532737	chr1
ABI3BP	0.532737	chr1
ABI3BP	0.368167	chr1
ABI3BP	0.377729	chr1
ABI3BP	0.407643	chr1
ABI3BP	0.407643	chr1
ABI3BP	0.407643	chr1
ABI3BP	0.407643	chr1
ABI3BP	0.407643	chr1
ABI3BP	0.407643	chr1
ABI3BP	0.407643	chr1
ABI3BP	0.449968	chr1
ABI3BP	0.449968	chr1
LOC112446989	0.379743	chr1
LOC112446989	0.379743	chr1
LOC112446989	0.379743	chr1
LOC112446989	0.379743	chr1
LOC112446989	0.426144	chr1
LOC112446989	0.336399	chr1
LOC112446989	0.336399	chr1
LOC112446989	0.336399	chr1
LOC112446989	0.336399	chr1
LOC112446989	0.336399	chr1
LOC112446989	0.336399	chr1
LOC112446989	0.336399	chr1
LOC112446989	0.915894	chr1
LOC112446989	0.845178	chr1
LOC112446989	0.845178	chr1
LOC112446989	0.25568	chr1
LOC112446989	0.25568	chr1
LOC112446989	0.275795	chr1
ZPLD1	0.365874	chr1
ZPLD1	0.365874	chr1
ZPLD1	0.391592	chr1
ZPLD1	0.43333	chr1
ZPLD1	0.164832	chr1
ZPLD1	0.164832	chr1
ZPLD1	0.164832	chr1
ZPLD1	0.164832	chr1
ZPLD1	0.164832	chr1
ZPLD1	0.165065	chr1
LOC112448303	0.18821	chr1
LOC112448303	0.165769	chr1
LOC112448303	0.165769	chr1
LOC112448303	0.165769	chr1
LOC112448303	0.165769	chr1
ALCAM	0.224716	chr1
ALCAM	0.2407	chr1
ALCAM	0.2407	chr1
ALCAM	0.2407	chr1
ALCAM	0.2407	chr1
LOC112447293	0.418435	chr1
LOC112447293	0.418435	chr1
LOC112447293	0.418435	chr1
LOC112447293	0.418435	chr1
LOC112447293	1.07883	chr1
LOC112447293	1.07883	chr1
LOC112447293	1.07883	chr1
LOC101910021	0.319963	chr1
LOC101910021	0.361689	chr1
LOC101910021	0.361689	chr1
LOC101910021	0.361689	chr1
LOC112447295	0.426104	chr1
LOC112447295	0.41676	chr1
LOC112447295	0.41676	chr1
LOC112447295	0.430402	chr1
LOC112447295	0.430402	chr1
LOC112447295	0.750116	chr1
LOC112447295	0.724208	chr1
LOC112447295	0.724208	chr1
LOC112447295	0.724208	chr1
LOC112447295	0.612736	chr1
LOC112447295	0.612736	chr1
LOC112447295	0.612736	chr1
MYH15	0.315218	chr1
MYH15	0.315218	chr1
MYH15	0.315218	chr1
LOC112446992	0.171259	chr1
LOC112446992	0.171259	chr1
LOC112446992	0.171259	chr1
LOC112446992	0.171259	chr1
LOC112446992	0.178388	chr1
LOC112446992	0.178388	chr1
LOC614129	0.167074	chr1
LOC112448372	0.167074	chr1
LOC112448372	0.167074	chr1
LOC112448372	0.167074	chr1
LOC112448372	0.167074	chr1
LOC112448372	0.167074	chr1
LOC112448372	0.167074	chr1
LOC112448372	0.167074	chr1
LOC112448372	0.167074	chr1
LOC112448372	0.167074	chr1
LOC112448372	0.188571	chr1
LOC112446993	0.277323	chr1
LOC112446993	0.277323	chr1
LOC112446993	0.277323	chr1
LOC112446993	0.277323	chr1
LOC112446993	0.303305	chr1
LOC112446993	0.996407	chr1
LOC112446993	1.05322	chr1
LOC112446993	0.763637	chr1
LOC112446993	0.763637	chr1
LOC112446993	0.763637	chr1
LOC112446993	0.763637	chr1
LOC112446993	0.800547	chr1
LOC112448254	0.800547	chr1
LOC112448254	0.800547	chr1
LOC112448254	0.800547	chr1
LOC112448254	0.800547	chr1
LOC112448254	0.268446	chr1
LOC112448254	0.268446	chr1
LOC112448254	0.268446	chr1
CD200R1L	0.220233	chr1
ZBTB20	0.337406	chr1
ZBTB20	0.337406	chr1
ZBTB20	0.337406	chr1
ZBTB20	0.337406	chr1
ZBTB20	0.337406	chr1
ZBTB20	0.337406	chr1
ZBTB20	0.402739	chr1
ZBTB20	0.402739	chr1
ZBTB20	0.402739	chr1
ZBTB20	0.402739	chr1
ZBTB20	0.402739	chr1
ZBTB20	0.402739	chr1
ZBTB20	0.402739	chr1
ZBTB20	0.402739	chr1
ZBTB20	0.276726	chr1
ZBTB20	0.196687	chr1
ZBTB20	0.196595	chr1
ZBTB20	0.212928	chr1
ZBTB20	0.212928	chr1
ZBTB20	0.206501	chr1
ZBTB20	0.206501	chr1
ZBTB20	0.196031	chr1
ZBTB20	0.196031	chr1
ZBTB20	0.196031	chr1
ZBTB20	0.196031	chr1
IGSF11	0.754119	chr1
IGSF11	0.754119	chr1
IGSF11	0.489018	chr1
IGSF11	0.489018	chr1
IGSF11	0.341532	chr1
IGSF11	0.341532	chr1
LOC101901963	0.885683	chr1
LOC101901963	0.834863	chr1
LOC112447306	0.297898	chr1
LOC112447306	0.297898	chr1
LOC112447306	0.297898	chr1
LOC112447306	0.297898	chr1
LOC112447306	0.297898	chr1
LOC112447306	0.297898	chr1
PARP14	0.196496	chr1
SEMA5B	0.171636	chr1
SEMA5B	0.171636	chr1
KALRN	0.185293	chr1
KALRN	0.386384	chr1
KALRN	0.386384	chr1
KALRN	0.364839	chr1
KALRN	0.364839	chr1
KALRN	0.27873	chr1
KALRN	0.27873	chr1
KALRN	0.279632	chr1
KALRN	0.279632	chr1
KALRN	0.272669	chr1
KALRN	0.347102	chr1
KALRN	0.347102	chr1
KALRN	0.347102	chr1
KALRN	0.347102	chr1
KALRN	0.347102	chr1
KALRN	0.347102	chr1
ITGB5	0.183091	chr1
ITGB5	0.183091	chr1
RNF168	0.230172	chr1
RNF168	0.175526	chr1
ACAP2	0.513855	chr1
ACAP2	0.513855	chr1
ACAP2	0.400418	chr1
ACAP2	0.400418	chr1
HES1	0.49881	chr1
HES1	0.49881	chr1
HES1	0.49881	chr1
LOC104970902	0.987643	chr1
LOC104970902	0.928618	chr1
LOC104970902	0.928618	chr1
OPA1	0.425742	chr1
OPA1	0.425742	chr1
OPA1	0.402053	chr1
OPA1	0.402053	chr1
LPP	0.177107	chr1
LPP	0.177107	chr1
LPP	0.177107	chr1
LPP	0.177107	chr1
LPP	0.177107	chr1
LPP	0.177107	chr1
LPP	0.177107	chr1
LOC101906248	0.504751	chr1
PEX5L	0.273414	chr1
PEX5L	0.273414	chr1
KCNMB2	0.323466	chr1
KCNMB2	0.3181	chr1
KCNMB2	0.3181	chr1
KCNMB2	0.246445	chr1
KCNMB2	0.246445	chr1
KCNMB2	0.218456	chr1
KCNMB2	0.218456	chr1
KCNMB2	0.319045	chr1
KCNMB2	0.319045	chr1
LOC112448382	0.30126	chr1
LOC112448382	0.30126	chr1
LOC112448382	0.30126	chr1
LOC112448382	0.30126	chr1
LOC112448382	0.30126	chr1
LOC112448382	0.30126	chr1
LOC112448382	0.30126	chr1
LOC112448382	0.30126	chr1
LOC112448382	0.30126	chr1
LOC112448382	0.30126	chr1
LOC112448382	0.30126	chr1
LOC112448382	0.30126	chr1
LOC112448382	0.30126	chr1
LOC100139843	0.335399	chr1
LOC100139843	0.335399	chr1
LOC100139843	0.335399	chr1
LOC100139843	0.516523	chr1
LOC100139843	0.516523	chr1
LOC100139843	0.479187	chr1
LOC100139843	0.479187	chr1
LOC100139843	0.479187	chr1
GOLIM4	0.373888	chr1
GOLIM4	0.373888	chr1
WDR49	0.464356	chr1
WDR49	0.464356	chr1
BCHE	0.181869	chr1
BCHE	0.181869	chr1
BCHE	0.181869	chr1
BCHE	0.184608	chr1
BCHE	0.184624	chr1
BCHE	0.184624	chr1
BCHE	0.262658	chr1
BCHE	0.25682	chr1
BCHE	0.259522	chr1
BCHE	0.259522	chr1
BCHE	0.259522	chr1
BCHE	0.259522	chr1
BCHE	0.259522	chr1
BCHE	0.259522	chr1
BCHE	0.259522	chr1
BCHE	0.259522	chr1
BCHE	0.259522	chr1
LOC112448289	1.41749	chr1
LOC112448289	1.41749	chr1
LOC112448289	1.41749	chr1
LOC112448289	1.41749	chr1
LOC112448289	1.41749	chr1
LOC112448289	1.41749	chr1
LOC112448289	1.41749	chr1
LOC112448289	1.41749	chr1
PPM1L	0.481652	chr1
PPM1L	0.347365	chr1
PPM1L	0.347365	chr1
PPM1L	0.347365	chr1
PPM1L	0.347365	chr1
IL12A	0.333791	chr1
IL12A	0.333791	chr1
IL12A	0.333791	chr1
IL12A	0.333791	chr1
IL12A	0.333791	chr1
SCHIP1	0.982199	chr1
SCHIP1	0.982199	chr1
SCHIP1	0.982199	chr1
SCHIP1	0.982199	chr1
SCHIP1	0.982199	chr1
SCHIP1	0.387509	chr1
SCHIP1	0.323343	chr1
SCHIP1	0.290472	chr1
SCHIP1	0.290472	chr1
SCHIP1	0.340858	chr1
SCHIP1	0.340858	chr1
SCHIP1	0.340858	chr1
SCHIP1	0.340858	chr1
SCHIP1	0.340858	chr1
SCHIP1	0.340858	chr1
SCHIP1	0.38191	chr1
SCHIP1	0.38191	chr1
SCHIP1	0.38191	chr1
SCHIP1	0.660071	chr1
SCHIP1	0.660071	chr1
SCHIP1	0.660071	chr1
SCHIP1	0.660071	chr1
SCHIP1	0.660071	chr1
SCHIP1	0.199752	chr1
SCHIP1	0.199752	chr1
SCHIP1	0.199752	chr1
SCHIP1	0.194746	chr1
SCHIP1	0.194746	chr1
SCHIP1	0.194746	chr1
SCHIP1	0.166947	chr1
SCHIP1	0.420697	chr1
SCHIP1	0.420697	chr1
SCHIP1	0.420697	chr1
VEPH1	0.257754	chr1
VEPH1	0.257754	chr1
VEPH1	0.257754	chr1
VEPH1	0.330839	chr1
VEPH1	0.330839	chr1
VEPH1	0.330839	chr1
GMPS	0.84321	chr1
GMPS	0.84321	chr1
GMPS	0.84321	chr1
MIR1246	0.224937	chr1
SUCNR1	0.224937	chr1
RNF13	0.166237	chr1
RNF13	0.166237	chr1
RNF13	0.166237	chr1
RNF13	0.166237	chr1
WWTR1	0.223421	chr1
WWTR1	0.223421	chr1
WWTR1	0.223421	chr1
WWTR1	0.273228	chr1
WWTR1	0.273228	chr1
TM4SF4	0.273228	chr1
TM4SF4	0.273228	chr1
TM4SF4	0.296226	chr1
TM4SF4	0.296226	chr1
TM4SF4	0.266589	chr1
AGTR1	0.564767	chr1
AGTR1	0.195107	chr1
AGTR1	0.195107	chr1
LOC112447745	0.468729	chr1
LOC112447002	0.276797	chr1
LOC112447002	0.276797	chr1
LOC112447002	0.276797	chr1
CLSTN2	0.919634	chr1
CLSTN2	0.919634	chr1
CLSTN2	0.239839	chr1
CLSTN2	0.239839	chr1
CLSTN2	0.239839	chr1
CLSTN2	0.239839	chr1
CLSTN2	0.239839	chr1
CLSTN2	0.239839	chr1
CLSTN2	0.230259	chr1
CLSTN2	0.230259	chr1
CLSTN2	0.230259	chr1
CLSTN2	0.230259	chr1
ARMC8	0.355828	chr1
ARMC8	0.355828	chr1
ARMC8	0.304442	chr1
ARMC8	0.173509	chr1
ARMC8	0.173509	chr1
ARMC8	0.173509	chr1
ARMC8	0.173509	chr1
ARMC8	0.173509	chr1
ARMC8	0.173509	chr1
AMOTL2	0.362896	chr1
AMOTL2	0.585688	chr1
AMOTL2	0.585688	chr1
AMOTL2	0.585688	chr1
AMOTL2	0.585688	chr1
AMOTL2	0.585688	chr1
AMOTL2	0.585688	chr1
AMOTL2	0.171197	chr1
AMOTL2	0.171197	chr1
AMOTL2	0.171197	chr1
TMEM108	0.341874	chr1
TMEM108	0.341874	chr1
TMEM108	0.341874	chr1
TMEM108	0.341874	chr1
TMEM108	0.341874	chr1
MIR2288	0.615935	chr1
MIR2288	0.623393	chr1
MIR2288	0.550126	chr1
MIR2288	0.550126	chr1
MIR2288	0.550126	chr1
MIR2288	0.529613	chr1
MIR2288	0.529613	chr1
MIR2288	0.529613	chr1
MIR2288	0.529613	chr1
MIR2288	0.529613	chr1
MIR2288	0.529613	chr1
CPNE4	0.301635	chr1
LOC104970303	0.164945	chr1
LOC104970303	0.164945	chr1
MX2	0.51164	chr1
MX2	0.51164	chr1
MX2	0.51164	chr1
MX2	0.51164	chr1
MX2	0.51164	chr1
MX2	0.51164	chr1
MX2	0.51164	chr1
MX2	0.51164	chr1
MX1	0.51164	chr1
MX1	0.51164	chr1
MX1	0.51164	chr1
MX1	0.51164	chr1
MX1	0.51164	chr1
UMODL1	0.213015	chr1
UMODL1	0.213015	chr1
UMODL1	0.213015	chr1
SLC37A1	0.545935	chr1
LOC101905728	0.545935	chr1
LOC101905728	0.545935	chr1
LOC101905728	0.545935	chr1
LOC101905728	0.545935	chr1
LOC101905728	0.545935	chr1
LOC101905728	0.291005	chr1
LOC101905728	0.291005	chr1
LOC101905728	0.291005	chr1
LOC101905728	0.291005	chr1
LOC101905728	0.245796	chr1
LOC101905728	0.237023	chr1
LOC101905728	0.237023	chr1
LOC101905728	0.237023	chr1
LOC101905728	0.237023	chr1
LOC101905728	0.237023	chr1
PDE9A	0.237023	chr1
PDE9A	0.237023	chr1
PDE9A	0.212346	chr1
PDE9A	0.212151	chr1
PDE9A	0.212151	chr1
PDE9A	0.212151	chr1
PDE9A	0.212151	chr1
PDXK	0.235228	chr1
PDXK	0.235228	chr1
PDXK	0.235228	chr1
PDXK	0.235228	chr1
PDXK	0.235228	chr1
PDXK	0.235228	chr1
PDXK	0.235228	chr1
PDXK	0.178394	chr1
ITGB2	0.227619	chr1
ITGB2	0.227619	chr1
ITGB2	0.227619	chr1
ITGB2	0.175622	chr1
LOC112448042	0.201255	chr1
LOC112448042	0.201255	chr1
LOC112448042	0.201255	chr1
LOC112448042	0.173913	chr1
LOC112448042	0.173913	chr1
LOC112448042	0.173913	chr1
LOC112448042	0.173913	chr1
LOC112448042	0.269947	chr1
LOC112448042	0.275012	chr1
LOC112448042	0.275012	chr1
LOC112448042	0.275012	chr1
LOC112448042	0.275012	chr1
LOC112448042	0.275012	chr1
LOC112448042	0.275012	chr1
LOC112448047	0.316364	chr1
LOC112448047	0.174221	chr1
CBR3	2.35501	chr1
LOC101903402	0.398913	chr1
LOC101903402	0.398913	chr1
MORC3	0.398913	chr1
MORC3	0.398913	chr1
MORC3	0.398913	chr1
MORC3	0.398913	chr1
MORC3	0.398913	chr1
MORC3	0.398913	chr1
MORC3	0.398913	chr1
MORC3	0.398913	chr1
MORC3	0.398913	chr1
MORC3	0.398913	chr1
MORC3	0.398913	chr1
MORC3	0.398913	chr1
MORC3	0.261883	chr1
MORC3	0.275977	chr1
CHAF1B	0.275977	chr1
CHAF1B	0.275977	chr1
CHAF1B	0.292373	chr1
CHAF1B	0.292373	chr1
CHAF1B	0.292373	chr1
CHAF1B	0.292373	chr1
TTC3	1.42926	chr1
TTC3	1.36262	chr1
TTC3	1.36262	chr1
TTC3	1.36262	chr1
TTC3	1.36262	chr1
TTC3	1.36262	chr1
TTC3	1.36262	chr1
KCNJ6	0.523621	chr1
KCNJ6	0.523621	chr1
KCNJ6	0.523621	chr1
KCNJ6	0.523621	chr1
KCNJ6	0.523621	chr1
KCNJ6	0.523621	chr1
KCNJ6	0.523621	chr1
KCNJ6	0.59348	chr1
KCNJ6	0.59348	chr1
KCNJ6	0.59348	chr1
KCNJ6	0.59348	chr1
KCNJ6	0.59348	chr1
KCNJ6	0.59348	chr1
KCNJ6	0.59348	chr1
KCNJ6	0.59348	chr1
KCNJ6	0.59348	chr1
KCNJ6	0.59348	chr1
LOC112448308	0.363743	chr1
LOC112448308	0.363743	chr1
LOC112448308	0.175689	chr1
LOC112448296	0.175689	chr1
LOC112448296	0.175689	chr1
LOC112448296	0.269691	chr1
LOC112448296	0.260634	chr1
LOC112448296	0.260634	chr1
LOC112448296	0.260634	chr1
LOC112448296	0.260634	chr1
LOC112448296	0.177138	chr1
ERG	0.304028	chr1
ERG	0.304028	chr1
ERG	0.304028	chr1
LOC101907539	0.16548	chr1
LOC101907539	0.16548	chr1
LOC101907539	0.16548	chr1
LOC101907539	0.16548	chr1
LOC101907539	0.16548	chr1
LOC101907539	0.16548	chr1
LOC101907539	0.16548	chr1
LOC101907539	0.16548	chr1
LOC101907539	0.16548	chr1
LOC101907539	0.16548	chr1
LOC101907539	0.16548	chr1
LOC101907539	0.16548	chr1
LOC101907539	0.16548	chr1
LOC101907539	0.16548	chr1
LOC101907539	0.16548	chr1
LOC101907539	0.16548	chr1
TBC1D5	0.365707	chr1
TBC1D5	0.365707	chr1
TBC1D5	0.365707	chr1
ZNF596	0.467988	chr1
ZNF596	0.467988	chr1
ZNF596	0.467988	chr1
ZNF596	0.467988	chr1
ZNF596	0.467988	chr1
ZNF596	0.169553	chr1
LOC112448350	0.265667	chr10
LOC112448350	0.641795	chr10
LOC112448350	0.641795	chr10
LOC112448350	0.641795	chr10
LOC112448350	0.641795	chr10
LOC112448350	0.641795	chr10
LOC112448350	0.641795	chr10
LOC112448350	0.641795	chr10
LOC112448350	0.641795	chr10
LOC112448350	0.641795	chr10
LOC112448350	0.641795	chr10
LOC112448350	0.641795	chr10
LOC112448350	0.641795	chr10
LOC112448350	0.641795	chr10
LOC112448350	0.641795	chr10
LOC112448350	0.641795	chr10
LOC112448350	0.641795	chr10
LOC112448350	0.641795	chr10
LOC112448350	0.641795	chr10
LOC112448350	0.641795	chr10
LOC112448350	0.641795	chr10
LOC112448350	0.641795	chr10
LOC112448350	0.641795	chr10
LOC112448350	0.641795	chr10
LOC112448350	0.641795	chr10
LOC112448350	0.357436	chr10
LOC112448350	0.357436	chr10
LOC112448350	0.357436	chr10
LOC112448350	0.357436	chr10
LOC112448350	0.357436	chr10
LOC112448350	0.357436	chr10
LOC112448350	0.357436	chr10
LOC112448350	0.357436	chr10
LOC112448350	0.233002	chr10
LOC112448350	0.301437	chr10
LOC112448350	0.301437	chr10
LOC112448350	0.301437	chr10
LOC112448350	0.301437	chr10
LOC112448350	0.300071	chr10
LOC112448350	0.300071	chr10
LOC112448350	0.300071	chr10
LOC112448350	0.378636	chr10
LOC112448350	0.378636	chr10
LOC112448350	0.378636	chr10
LOC112448350	0.378636	chr10
LOC112448350	0.203985	chr10
LOC112448350	0.203985	chr10
LOC112448350	0.203985	chr10
LOC112448350	0.261076	chr10
LOC112448350	0.261076	chr10
LOC112448350	0.261076	chr10
LOC112448350	0.267535	chr10
LOC112448350	0.267535	chr10
LOC112448350	0.267535	chr10
LOC112448350	0.267535	chr10
LOC112448350	0.287883	chr10
LOC112448350	0.287883	chr10
LOC112448350	0.287883	chr10
LOC112448350	0.25101	chr10
LOC112448350	0.487339	chr10
LOC112448350	0.645825	chr10
LOC112448350	0.51434	chr10
LOC112448350	0.554213	chr10
LOC112448350	0.554213	chr10
LOC112448350	0.554213	chr10
LOC112448350	0.554213	chr10
LOC112448350	0.554213	chr10
LOC112448350	0.554213	chr10
LOC112448350	0.182775	chr10
LOC112448350	0.182775	chr10
LOC112448350	0.182775	chr10
LOC112448350	0.192419	chr10
LOC112448350	0.192419	chr10
LOC112448350	0.192419	chr10
LOC112448350	0.192419	chr10
LOC112448350	0.192419	chr10
LOC112448350	0.192419	chr10
LOC112448350	0.192419	chr10
LOC112441527	0.192419	chr10
LOC112441527	0.192419	chr10
LOC112441527	0.192419	chr10
LOC112441527	0.192419	chr10
LOC112441527	0.212973	chr10
LOC112448356	0.196775	chr10
LOC112448356	0.196775	chr10
KCNN2	0.764831	chr10
KCNN2	0.764831	chr10
KCNN2	0.764831	chr10
KCNN2	0.764831	chr10
KCNN2	0.301305	chr10
KCNN2	0.306053	chr10
KCNN2	0.306053	chr10
KCNN2	0.306053	chr10
KCNN2	0.306053	chr10
KCNN2	0.343637	chr10
KCNN2	0.380769	chr10
KCNN2	0.334274	chr10
TMED7	0.316322	chr10
THOC3	0.540404	chr10
THOC3	0.540404	chr10
THOC3	0.540404	chr10
THOC3	0.540404	chr10
THOC3	0.540404	chr10
THOC3	0.540404	chr10
THOC3	0.540404	chr10
THOC3	0.540404	chr10
THOC3	0.540404	chr10
THOC3	0.540404	chr10
JMY	0.188765	chr10
TXNDC16	0.248853	chr10
TXNDC16	0.248853	chr10
TXNDC16	0.248853	chr10
TXNDC16	0.248853	chr10
TXNDC16	0.248853	chr10
TXNDC16	0.248853	chr10
MEGF11	0.266647	chr10
SNAPC5	0.289426	chr10
SNAPC5	0.289426	chr10
LOC112441475	0.23557	chr10
SMAD3	0.191795	chr10
LOC112448373	0.191795	chr10
SMAD3	0.191795	chr10
LOC112448373	0.191795	chr10
SKOR1	0.190935	chr10
SKOR1	0.190935	chr10
SKOR1	0.190935	chr10
SKOR1	0.20443	chr10
SKOR1	0.20443	chr10
SKOR1	0.20443	chr10
LOC112448608	0.200338	chr10
LOC112448608	0.200338	chr10
NOX5	0.969831	chr10
NOX5	0.969831	chr10
NOX5	0.969831	chr10
LOC107132821	0.2193	chr10
LOC107132821	0.2193	chr10
LOC107132821	0.2193	chr10
LOC112448550	0.692021	chr10
LOC112448550	0.692021	chr10
LOC112448550	0.692021	chr10
LOC112448550	0.692021	chr10
LOC112448550	0.692021	chr10
LOC112448550	0.692021	chr10
LOC112448550	0.692021	chr10
LOC112448380	0.288042	chr10
LOC112448380	0.288042	chr10
LOC112448380	0.288042	chr10
LOC112448380	0.288042	chr10
LOC112448380	0.288042	chr10
LOC112448380	0.288042	chr10
LOC112448380	0.288042	chr10
LOC112448380	0.288042	chr10
LOC112448380	0.288042	chr10
LOC112448380	0.288042	chr10
LOC112448380	0.288042	chr10
LOC112448380	0.288042	chr10
TLE3	0.288042	chr10
TLE3	0.288042	chr10
TLE3	0.305842	chr10
TLE3	0.305842	chr10
TLE3	0.305842	chr10
TLE3	0.305842	chr10
TLE3	0.305842	chr10
TLE3	0.305842	chr10
TLE3	0.305842	chr10
TLE3	0.305842	chr10
TLE3	0.305842	chr10
TLE3	0.888753	chr10
TLE3	0.961245	chr10
TLE3	0.961245	chr10
TLE3	0.670719	chr10
TLE3	0.670719	chr10
TLE3	0.699474	chr10
TLE3	0.699474	chr10
TLE3	0.699474	chr10
LOC112448381	0.775846	chr10
LOC112448381	0.775846	chr10
LOC112448381	0.775846	chr10
LOC112448381	0.775846	chr10
LOC112448381	0.775846	chr10
THSD4	0.289981	chr10
THSD4	0.343437	chr10
THSD4	0.343437	chr10
THSD4	0.343437	chr10
SENP8	0.749319	chr10
SENP8	0.760428	chr10
SENP8	0.760428	chr10
SENP8	0.760428	chr10
SENP8	0.760428	chr10
SENP8	0.760428	chr10
SENP8	0.789891	chr10
SENP8	0.789891	chr10
SENP8	0.789891	chr10
SENP8	0.789891	chr10
SENP8	0.789891	chr10
SENP8	0.789891	chr10
SENP8	0.851584	chr10
SENP8	0.851584	chr10
SENP8	0.764782	chr10
SENP8	0.665135	chr10
SENP8	0.556006	chr10
SENP8	0.31763	chr10
SENP8	0.50741	chr10
LOC112448384	0.224656	chr10
LOC112448384	0.224656	chr10
LOC112448384	0.207741	chr10
LOC112448384	0.195758	chr10
LOC112448384	0.195758	chr10
LOC112448384	0.195758	chr10
LOC112448384	0.195758	chr10
NEO1	0.628405	chr10
NEO1	0.628405	chr10
NEO1	0.628405	chr10
CD276	0.430925	chr10
CD276	0.313282	chr10
CD276	0.313282	chr10
CD276	0.313282	chr10
C10H15orf59	0.184235	chr10
C10H15orf59	0.184235	chr10
C10H15orf59	0.184235	chr10
C10H15orf59	0.184235	chr10
LOC104973073	0.50741	chr10
LOC104973073	0.50741	chr10
LOC104973073	0.50741	chr10
LOC104973073	0.50741	chr10
LOC104973073	0.225288	chr10
LOC104973073	0.225288	chr10
LOC104973073	0.225288	chr10
LOC104973073	0.225288	chr10
LOC104973073	0.225288	chr10
LOC104973073	0.225288	chr10
LOC104973073	0.225288	chr10
LOC104973073	0.225288	chr10
LOC104973073	0.225288	chr10
SDR39U1	0.225288	chr10
SDR39U1	0.225288	chr10
KHNYN	0.225288	chr10
KHNYN	0.225288	chr10
KHNYN	0.225288	chr10
KHNYN	0.225288	chr10
KHNYN	0.225288	chr10
CBLN3	0.225288	chr10
CBLN3	0.222775	chr10
CBLN3	0.222775	chr10
TSSK4	0.242104	chr10
TSSK4	0.242104	chr10
LOC526700	0.466918	chr10
LOC526700	0.466918	chr10
LOC526700	0.466918	chr10
LOC526700	0.466918	chr10
LOC526700	0.466918	chr10
LOC526700	0.466918	chr10
LOC526700	0.466918	chr10
LOC526700	0.466918	chr10
LOC526700	0.466918	chr10
LOC526700	0.466918	chr10
LOC512980	0.466918	chr10
LOC512980	0.466918	chr10
LOC512980	0.466918	chr10
LOC512980	0.466918	chr10
LOC512980	0.901378	chr10
LOC512980	0.901378	chr10
LOC512980	0.936956	chr10
LOC512980	0.936956	chr10
LOC512980	0.936956	chr10
LOC512980	0.936956	chr10
LOC512980	0.936956	chr10
LOC512980	0.936956	chr10
LOC512980	0.936956	chr10
LOC512980	0.202081	chr10
LOC512980	0.202081	chr10
LOC512980	0.202081	chr10
LOC512980	0.202081	chr10
LOC101903969	0.692477	chr10
FSIP1	0.186188	chr10
FSIP1	0.186188	chr10
SPTBN5	0.239373	chr10
SPTBN5	0.237328	chr10
SPTBN5	0.23868	chr10
SPTBN5	0.23868	chr10
SPTBN5	0.23868	chr10
SPTBN5	0.18978	chr10
SPTBN5	0.194436	chr10
SPTBN5	0.194436	chr10
SPTBN5	0.319838	chr10
SPTBN5	0.319838	chr10
SPTBN5	0.311414	chr10
EHD4	0.195862	chr10
EHD4	0.195862	chr10
EHD4	0.195862	chr10
LOC112441456	0.210232	chr10
LOC112441456	0.210232	chr10
LOC112441456	0.210232	chr10
LOC112441456	0.210232	chr10
LOC112441456	0.218926	chr10
LOC112441456	0.218926	chr10
LOC112441456	0.189324	chr10
LOC112441456	0.189324	chr10
LOC112441456	0.189324	chr10
FRMD6	0.384799	chr10
FRMD6	0.384799	chr10
FRMD6	0.384799	chr10
FRMD6	0.339015	chr10
FRMD6	0.339015	chr10
FRMD6	0.274544	chr10
FRMD6	0.274544	chr10
FRMD6	0.274544	chr10
FRMD6	0.274544	chr10
FRMD6	0.274544	chr10
FRMD6	0.274544	chr10
FRMD6	0.316917	chr10
FRMD6	0.316917	chr10
FRMD6	0.316917	chr10
RBPMS2	0.846538	chr10
RBPMS2	0.553545	chr10
RBPMS2	0.322366	chr10
RBPMS2	0.322366	chr10
LOC112448546	0.623455	chr10
LOC112448546	0.623455	chr10
LOC112448546	0.572357	chr10
LOC112448546	0.572357	chr10
LOC112448546	0.509464	chr10
LOC112448546	0.641479	chr10
LOC112448546	0.454625	chr10
LOC112448546	0.454625	chr10
LOC112448546	0.454625	chr10
FBXL22	0.454625	chr10
FBXL22	0.454625	chr10
FBXL22	0.454625	chr10
FBXL22	0.454625	chr10
FBXL22	0.454625	chr10
FBXL22	0.483923	chr10
USP3	0.289135	chr10
LOC112448455	0.236452	chr10
LOC112448455	0.236452	chr10
LOC112448455	0.254912	chr10
LOC112448455	0.254912	chr10
LOC112448455	0.314322	chr10
LOC112448455	0.274064	chr10
ANXA2	0.227217	chr10
ANXA2	0.227217	chr10
ANXA2	0.227217	chr10
ANXA2	0.227217	chr10
ANXA2	0.227217	chr10
ANXA2	0.227217	chr10
ANXA2	0.227217	chr10
ANXA2	0.227217	chr10
TCF12	0.443323	chr10
TCF12	0.443323	chr10
TCF12	0.443323	chr10
TCF12	0.202534	chr10
ZNF280D	0.451747	chr10
MNS1	0.305956	chr10
MNS1	0.260583	chr10
MNS1	0.243321	chr10
PRTG	0.504848	chr10
PRTG	0.504848	chr10
PRTG	0.504848	chr10
PRTG	0.504848	chr10
UNC13C	0.242972	chr10
UNC13C	0.242972	chr10
LOC101904374	0.226961	chr10
LOC112448484	0.238354	chr10
LOC112448484	0.238354	chr10
LOC112448484	0.251048	chr10
LOC112448484	0.251048	chr10
CYP19A1	0.187668	chr10
CYP19A1	0.187668	chr10
CYP19A1	0.233293	chr10
CYP19A1	0.233293	chr10
CYP19A1	0.235815	chr10
CYP19A1	0.242441	chr10
CYP19A1	0.242441	chr10
CYP19A1	0.196676	chr10
CYP19A1	0.196676	chr10
LOC104973172	0.236785	chr10
LOC104973172	0.236785	chr10
LOC104973172	0.236785	chr10
LOC104973172	0.236785	chr10
LOC104973172	0.236785	chr10
LOC104973172	0.236785	chr10
LOC104973172	0.236785	chr10
LOC104973172	0.236785	chr10
LOC104973172	0.236785	chr10
LOC104973172	0.236785	chr10
LOC104973172	0.236785	chr10
LOC104973172	0.236785	chr10
LOC104973172	0.236785	chr10
LOC104973172	0.236785	chr10
TNFAIP8L3	0.574004	chr10
LOC101906656	0.462164	chr10
LOC101906656	0.462164	chr10
LOC101906656	0.462164	chr10
LOC101906656	0.462164	chr10
LOC101906656	0.462164	chr10
LOC101906656	0.462164	chr10
LOC101906656	0.462164	chr10
MYEF2	0.224295	chr10
LOC101902090	0.495984	chr10
LOC101902090	0.495984	chr10
LOC101902090	0.495984	chr10
LOC112448561	0.346576	chr10
LOC112448561	0.346576	chr10
LOC112448561	0.346576	chr10
LOC112448561	0.346576	chr10
LOC112448561	0.346576	chr10
LOC112448561	0.346576	chr10
LOC112448561	0.25589	chr10
SMIM27	0.218835	chr10
CGRRF1	0.324016	chr10
LOC112448598	0.182575	chr10
SLC35F4	0.207049	chr10
SLC35F4	0.220684	chr10
SLC35F4	0.199058	chr10
SLC35F4	0.199058	chr10
SLC35F4	0.199058	chr10
SLC35F4	0.192222	chr10
PRKCH	0.229411	chr10
LOC112448507	0.316364	chr10
LOC112448507	0.316364	chr10
LOC112448507	0.316364	chr10
LOC112448507	0.316364	chr10
PPP1R36	0.206636	chr10
PPP1R36	0.206636	chr10
PPP1R36	0.206636	chr10
PPP1R36	0.232491	chr10
MAX	0.88132	chr10
MAX	0.88132	chr10
MAX	0.88132	chr10
MAX	0.88132	chr10
MAX	0.88132	chr10
MAX	0.88132	chr10
MAX	0.88132	chr10
RAD51B	0.499665	chr10
RAD51B	0.499665	chr10
RAD51B	0.499665	chr10
RAD51B	0.4168	chr10
RAD51B	0.4168	chr10
RAD51B	0.4168	chr10
RAD51B	0.335798	chr10
ACTN1	0.228564	chr10
ACTN1	0.228564	chr10
ACTN1	0.228564	chr10
ACTN1	0.228564	chr10
ACTN1	0.228564	chr10
ACTN1	0.228564	chr10
LOC112448590	0.26518	chr10
LOC112448590	0.263827	chr10
GALNT16	0.256256	chr10
GALNT16	0.256256	chr10
NEK9	0.254846	chr10
FLVCR2	0.18315	chr10
LOC112448525	0.18315	chr10
LOC112448525	0.18315	chr10
LOC112448525	0.18315	chr10
LOC112448525	0.18315	chr10
NRXN3	0.604342	chr10
NRXN3	0.714099	chr10
NRXN3	0.444722	chr10
SEL1L	1.01492	chr10
SEL1L	1.01492	chr10
SEL1L	1.01492	chr10
SEL1L	1.01492	chr10
SEL1L	1.01492	chr10
SEL1L	0.775359	chr10
FLRT2	0.682112	chr10
GALC	0.536414	chr10
GALC	0.536414	chr10
GALC	0.536414	chr10
GALC	0.536414	chr10
GALC	0.536414	chr10
GALC	0.536414	chr10
GALC	0.597255	chr10
GALC	0.597255	chr10
GALC	0.597255	chr10
GALC	0.597255	chr10
GALC	0.597255	chr10
KCNK10	0.909372	chr10
KCNK10	0.909372	chr10
KCNK10	0.909372	chr10
KCNK10	0.909372	chr10
KCNK10	0.255716	chr10
KCNK10	0.255716	chr10
KCNK10	0.255716	chr10
KCNK10	0.255716	chr10
KCNK10	0.255716	chr10
KCNK10	0.255716	chr10
FOXN3	0.332781	chr10
FOXN3	0.332781	chr10
FOXN3	0.332781	chr10
FOXN3	0.332781	chr10
FOXN3	0.332781	chr10
FOXN3	0.332781	chr10
FOXN3	0.332781	chr10
FOXN3	0.332781	chr10
FOXN3	0.332781	chr10
LOC101907299	0.183274	chr10
EFCAB11	0.202672	chr10
EFCAB11	0.202672	chr10
EFCAB11	0.202672	chr10
EFCAB11	0.202672	chr10
EFCAB11	0.202672	chr10
EFCAB11	0.202672	chr10
EFCAB11	0.202672	chr10
TERB2	1.2308	chr10
TERB2	1.25734	chr10
TERB2	1.25734	chr10
TERB2	1.25734	chr10
TERB2	1.25734	chr10
TERB2	1.25734	chr10
TERB2	1.25734	chr10
TERB2	1.25734	chr10
TERB2	1.25734	chr10
TERB2	1.25734	chr10
TERB2	1.25734	chr10
TERB2	1.25734	chr10
TERB2	1.25734	chr10
TERB2	1.25734	chr10
TERB2	1.25734	chr10
TERB2	0.215625	chr10
TERB2	0.215625	chr10
ZC3H8	0.493292	chr11
ZC3H8	0.493292	chr11
ZC3H8	0.493292	chr11
FBLN7	0.493292	chr11
FBLN7	0.493292	chr11
FBLN7	0.493292	chr11
FBLN7	0.493292	chr11
FBLN7	0.493292	chr11
FBLN7	0.493292	chr11
FBLN7	0.493292	chr11
FBLN7	0.493292	chr11
LOC112448914	0.830797	chr11
LOC112448914	0.830797	chr11
LOC112448914	0.830797	chr11
LOC112448914	0.830797	chr11
LOC112448914	0.830797	chr11
LOC112448914	0.830797	chr11
LOC112448914	0.830797	chr11
LOC112448914	0.600855	chr11
LOC112448914	0.600855	chr11
LOC112448914	0.600855	chr11
LOC112448914	0.725369	chr11
LOC112448914	0.725369	chr11
LOC112448914	0.725369	chr11
LOC112448914	0.725369	chr11
LOC112448914	0.725369	chr11
LOC112448914	0.725369	chr11
LOC112448914	0.725369	chr11
LOC112448914	0.725369	chr11
LOC112448914	0.725369	chr11
KCNIP3	0.330326	chr11
KCNIP3	0.330326	chr11
KCNIP3	0.330326	chr11
KCNIP3	0.330326	chr11
KCNIP3	0.330326	chr11
GPAT2	1.54855	chr11
FAM178B	0.303407	chr11
FAM178B	0.303407	chr11
FAM178B	0.303407	chr11
FAM178B	0.303407	chr11
KIAA1211L	0.316364	chr11
TBC1D8	0.321089	chr11
IL18RAP	0.640506	chr11
IL18RAP	0.640506	chr11
IL18RAP	0.639238	chr11
LOC112448748	0.497335	chr11
LOC112448748	0.497335	chr11
LOC112448748	0.497335	chr11
LOC112448748	0.497335	chr11
LOC112448748	0.497335	chr11
LOC112448748	0.497335	chr11
LOC112448748	0.497335	chr11
LOC112448748	0.497335	chr11
LOC112448748	0.497335	chr11
LOC112448748	0.781773	chr11
LOC112448748	0.781773	chr11
LOC101909778	0.31888	chr11
LOC101903633	0.314115	chr11
LOC101903633	0.314115	chr11
LOC101903633	0.314115	chr11
LOC101903633	0.314115	chr11
LOC101903633	0.314115	chr11
POU3F3	0.314115	chr11
POU3F3	0.314115	chr11
POU3F3	0.314115	chr11
POU3F3	0.314115	chr11
POU3F3	0.314115	chr11
TACR1	0.655426	chr11
SLC4A5	0.92676	chr11
LOC112448959	0.316834	chr11
LOC112448959	0.316834	chr11
DYSF	0.371579	chr11
DYSF	0.394851	chr11
DYSF	0.394851	chr11
DYSF	0.394851	chr11
DYSF	0.340899	chr11
DYSF	0.340899	chr11
DYSF	0.340899	chr11
DYSF	0.340899	chr11
DYSF	0.340899	chr11
DYSF	0.340899	chr11
DYSF	0.340899	chr11
DYSF	0.340899	chr11
DYSF	0.340899	chr11
DYSF	0.340899	chr11
DYSF	0.340899	chr11
DYSF	0.340899	chr11
DYSF	0.340899	chr11
LOC112448752	0.722051	chr11
LOC112448752	0.722051	chr11
LOC112448752	0.557515	chr11
LOC112448752	0.557515	chr11
LOC112448752	0.557515	chr11
LOC112448752	0.557515	chr11
LOC112448752	0.557515	chr11
LOC112448752	0.557515	chr11
LOC112448752	0.557515	chr11
LOC112448752	0.557515	chr11
LOC112448752	0.557515	chr11
LOC112448752	0.557515	chr11
LOC112448752	0.557515	chr11
LOC112448752	0.557515	chr11
VAX2	0.342843	chr11
TGFA	0.394643	chr11
TGFA	0.483205	chr11
TGFA	0.483205	chr11
TGFA	0.483205	chr11
TGFA	0.416493	chr11
TGFA	0.416493	chr11
TGFA	0.416493	chr11
TGFA	0.523897	chr11
TGFA	0.523897	chr11
TGFA	0.523897	chr11
TGFA	0.523897	chr11
TGFA	0.523897	chr11
TGFA	0.523897	chr11
TGFA	0.523897	chr11
TGFA	0.523897	chr11
TGFA	0.523897	chr11
TGFA	0.523897	chr11
TGFA	0.523897	chr11
TGFA	0.523897	chr11
TGFA	0.523897	chr11
TGFA	0.523897	chr11
TGFA	0.523897	chr11
TGFA	0.523897	chr11
TGFA	0.523897	chr11
TGFA	0.523897	chr11
TGFA	0.437533	chr11
TGFA	0.337337	chr11
TGFA	0.337337	chr11
TGFA	0.420153	chr11
LOC112448756	0.314933	chr11
ATL2	0.33812	chr11
ATL2	0.33812	chr11
ATL2	0.33812	chr11
ATL2	0.33812	chr11
ATL2	0.33812	chr11
ATL2	0.33812	chr11
ATL2	0.33812	chr11
ATL2	0.33812	chr11
LOC104973311	0.309077	chr11
PKDCC	0.500057	chr11
PRKCE	1.40686	chr11
PRKCE	1.40686	chr11
PRKCE	1.40686	chr11
PRKCE	1.40686	chr11
PRKCE	0.486431	chr11
PRKCE	0.486431	chr11
PRKCE	0.486431	chr11
PRKCE	0.486431	chr11
PRKCE	0.549999	chr11
PRKCE	0.420392	chr11
PRKCE	0.54891	chr11
PRKCE	0.54891	chr11
PRKCE	0.54891	chr11
MCFD2	0.383591	chr11
MCFD2	0.383591	chr11
MCFD2	0.383591	chr11
MCFD2	0.383591	chr11
MCFD2	0.383591	chr11
MCFD2	0.383591	chr11
MCFD2	0.383591	chr11
MCFD2	0.383591	chr11
MCFD2	0.383591	chr11
MCFD2	0.383591	chr11
MCFD2	0.383591	chr11
MCFD2	0.383591	chr11
MCFD2	0.383591	chr11
MCFD2	0.383591	chr11
MCFD2	0.383591	chr11
MCFD2	0.383591	chr11
MCFD2	0.383591	chr11
MCFD2	0.383591	chr11
LOC112448775	0.83494	chr11
LOC112448775	0.83494	chr11
LOC112448775	0.83494	chr11
LOC112448775	0.779835	chr11
LOC112448775	0.779835	chr11
LOC101903397	0.643932	chr11
LOC101903397	0.643932	chr11
LOC101903397	0.480836	chr11
LOC101903397	0.395465	chr11
LOC101903397	0.395465	chr11
LOC101903397	0.395465	chr11
LOC101903397	0.395465	chr11
CHCHD5	0.732541	chr11
CHCHD5	0.732541	chr11
FOXI3	0.352127	chr11
FOXI3	0.495017	chr11
FOXI3	0.495017	chr11
LOC112448917	0.455092	chr11
LOC112448917	0.455092	chr11
REEP1	0.455092	chr11
REEP1	0.455092	chr11
REEP1	0.455092	chr11
REEP1	0.595457	chr11
REEP1	0.595457	chr11
REEP1	0.595457	chr11
REEP1	0.667944	chr11
ST3GAL5	0.429015	chr11
ST3GAL5	0.325534	chr11
ST3GAL5	0.325534	chr11
TMSB10	0.684971	chr11
TMSB10	0.684971	chr11
TMSB10	0.413632	chr11
TMSB10	0.413632	chr11
LOC104973384	0.333935	chr11
LOC104973384	0.333935	chr11
CTNNA2	0.839288	chr11
LOC112448942	0.328884	chr11
LOC112448942	0.328884	chr11
LOC112448942	0.319305	chr11
LOC112448942	0.442357	chr11
LOC112448942	0.45705	chr11
LOC112448942	0.45705	chr11
LOC104973390	0.575975	chr11
LOC104973390	0.751567	chr11
LOC104973390	0.410425	chr11
EHBP1	0.329245	chr11
EHBP1	0.329245	chr11
EHBP1	0.329245	chr11
EHBP1	0.329245	chr11
EHBP1	0.329245	chr11
EHBP1	0.329245	chr11
EHBP1	0.329245	chr11
EHBP1	0.329245	chr11
SERTAD2	0.446416	chr11
SERTAD2	0.550423	chr11
SERTAD2	0.534687	chr11
SERTAD2	0.618243	chr11
SERTAD2	0.618243	chr11
SERTAD2	0.564512	chr11
SERTAD2	0.416873	chr11
SERTAD2	0.416873	chr11
SERTAD2	0.388928	chr11
SERTAD2	0.391291	chr11
SERTAD2	0.364073	chr11
SERTAD2	0.46111	chr11
SERTAD2	0.454123	chr11
SERTAD2	0.445312	chr11
SERTAD2	0.371524	chr11
SERTAD2	0.371524	chr11
SERTAD2	0.371524	chr11
SERTAD2	0.372231	chr11
SERTAD2	0.372231	chr11
SERTAD2	0.372231	chr11
SERTAD2	0.372231	chr11
LOC112448937	0.406339	chr11
LOC112448937	0.406339	chr11
LOC112448937	0.406339	chr11
LOC112448937	0.406339	chr11
LOC112448937	0.406339	chr11
GMCL1	0.452681	chr11
GMCL1	0.452681	chr11
SNRNP27	0.452681	chr11
SNRNP27	0.452681	chr11
SNRNP27	0.452681	chr11
GALNT14	0.461402	chr11
CAPN13	0.509199	chr11
PLB1	1.26582	chr11
PLB1	1.26582	chr11
PLB1	0.626948	chr11
PLB1	0.626948	chr11
PLB1	0.626948	chr11
PLB1	0.626948	chr11
PLB1	0.626948	chr11
PLB1	0.626948	chr11
MPV17	0.399184	chr11
MPV17	0.399184	chr11
MPV17	0.399184	chr11
CAD	0.48497	chr11
CAD	0.334354	chr11
CAD	0.334354	chr11
CAD	0.334354	chr11
CAD	1.02575	chr11
CAD	1.02575	chr11
DRC1	0.814196	chr11
DRC1	0.814196	chr11
DRC1	0.814196	chr11
DRC1	0.814196	chr11
DRC1	0.814196	chr11
DRC1	0.814196	chr11
DRC1	0.814196	chr11
DRC1	0.814196	chr11
DRC1	0.814196	chr11
DRC1	0.814196	chr11
DRC1	0.814196	chr11
DRC1	0.814196	chr11
DRC1	0.814196	chr11
HADHA	0.491029	chr11
HADHA	0.491029	chr11
HADHA	0.491029	chr11
HADHA	0.571443	chr11
HADHA	0.571443	chr11
HADHA	0.49206	chr11
ASXL2	0.525689	chr11
ASXL2	0.481662	chr11
ASXL2	0.481662	chr11
ASXL2	0.481662	chr11
ASXL2	0.481662	chr11
POMC	0.372722	chr11
POMC	0.372722	chr11
POMC	0.372722	chr11
POMC	0.401263	chr11
POMC	0.449443	chr11
POMC	0.449443	chr11
POMC	0.521505	chr11
POMC	0.521505	chr11
POMC	0.521505	chr11
POMC	0.521505	chr11
POMC	0.521505	chr11
NCOA1	0.431583	chr11
LDAH	0.350726	chr11
SDC1	0.351018	chr11
NBAS	0.421765	chr11
NBAS	0.421765	chr11
NBAS	0.421765	chr11
NBAS	0.421765	chr11
LOC101904211	0.395269	chr11
LOC101904211	0.395269	chr11
LOC101904211	0.395269	chr11
LOC112448827	0.404186	chr11
LOC112448827	0.404186	chr11
LOC112448827	0.404186	chr11
LOC112448827	0.404186	chr11
LOC112448827	0.404186	chr11
ATP6V1C2	0.443413	chr11
ATP6V1C2	0.443413	chr11
ATP6V1C2	0.443413	chr11
ATP6V1C2	0.537315	chr11
ATP6V1C2	0.537315	chr11
ODC1	0.377902	chr11
MIR2298	1.29473	chr11
MIR2298	1.29473	chr11
MIR2298	1.29473	chr11
MIR2298	1.29473	chr11
MIR2298	1.29473	chr11
MIR2298	1.29473	chr11
MIR2284AA-1	0.325779	chr11
MIR2284AA-1	0.325779	chr11
MIR2284AA-1	0.325779	chr11
MIR2284AA-1	0.325779	chr11
MIR2284AA-1	0.325779	chr11
MIR2284AA-1	0.325779	chr11
MIR2284AA-1	0.623021	chr11
MIR2284AA-1	0.623021	chr11
MIR2284AA-1	0.609933	chr11
DAB2IP	0.520803	chr11
DAB2IP	0.520803	chr11
DAB2IP	0.401307	chr11
DAB2IP	0.401307	chr11
DAB2IP	0.401307	chr11
DAB2IP	0.401307	chr11
DAB2IP	0.401307	chr11
LOC529516	0.362999	chr11
OR1B1	0.362999	chr11
OR1B1	0.362999	chr11
OR1B1	0.362999	chr11
OR1B1	0.362999	chr11
OR1B1	0.362999	chr11
OR5C1	0.324504	chr11
OR5C1	0.324504	chr11
OR5C1	0.324504	chr11
OR5C1	0.324504	chr11
OR5C1	0.324504	chr11
OR5C1	0.324504	chr11
OR5C1	0.383265	chr11
OR1K1	0.383265	chr11
OR1K1	0.400077	chr11
OR1K1	0.472781	chr11
DENND1A	0.711275	chr11
DENND1A	0.711275	chr11
DENND1A	0.711275	chr11
DENND1A	0.711275	chr11
DENND1A	0.711275	chr11
DENND1A	0.711275	chr11
DENND1A	0.711275	chr11
DENND1A	0.711275	chr11
DENND1A	0.711275	chr11
DENND1A	0.711275	chr11
DENND1A	0.711275	chr11
DENND1A	0.711275	chr11
DENND1A	0.711275	chr11
LOC112448836	0.711275	chr11
LOC112448836	0.711275	chr11
LOC112448836	0.326329	chr11
LOC112448836	0.699335	chr11
LOC112448836	0.699335	chr11
LOC112448836	0.699335	chr11
PSMB7	0.364619	chr11
PSMB7	0.364619	chr11
PSMB7	0.359308	chr11
PSMB7	0.359308	chr11
PSMB7	0.359308	chr11
PSMB7	0.359308	chr11
PSMB7	0.359308	chr11
PSMB7	0.359308	chr11
PBX3	0.461199	chr11
PBX3	0.461199	chr11
PBX3	0.461199	chr11
PBX3	0.461199	chr11
PBX3	0.461199	chr11
PBX3	0.461199	chr11
PBX3	0.461199	chr11
PBX3	0.461199	chr11
PBX3	0.461199	chr11
PBX3	0.517566	chr11
PBX3	0.517566	chr11
PBX3	0.517566	chr11
PBX3	0.517566	chr11
FAM129B	0.88862	chr11
FAM129B	0.540503	chr11
FAM129B	0.540503	chr11
FAM129B	0.540503	chr11
FAM129B	0.540503	chr11
FAM129B	0.540503	chr11
SH2D3C	0.446709	chr11
SH2D3C	0.311329	chr11
SH2D3C	0.311329	chr11
CDK9	0.311329	chr11
CDK9	0.311329	chr11
URM1	1.03927	chr11
URM1	1.03927	chr11
PHYHD1	0.770166	chr11
PHYHD1	0.770166	chr11
PHYHD1	0.770166	chr11
PHYHD1	0.770166	chr11
PHYHD1	0.770166	chr11
PHYHD1	0.770166	chr11
PHYHD1	0.770166	chr11
DOLK	0.770166	chr11
DOLK	0.770166	chr11
NUP188	0.770166	chr11
NUP188	0.770166	chr11
NUP188	0.770166	chr11
NUP188	0.770166	chr11
LOC107132963	0.835807	chr11
LOC107132963	0.835807	chr11
LOC107132963	0.835807	chr11
LOC107132963	0.835807	chr11
LOC112448840	0.835807	chr11
LOC112448840	0.835807	chr11
PRRX2	1.12363	chr11
PRRX2	1.12363	chr11
PRRX2	1.12363	chr11
LOC107132964	1.12363	chr11
LOC107132964	1.12363	chr11
LOC107132964	0.963887	chr11
LOC107132964	0.963887	chr11
LOC107132964	0.963887	chr11
LOC107132964	0.963887	chr11
LOC107132964	0.963887	chr11
LOC107132964	0.963887	chr11
LOC107132964	0.963887	chr11
OLFM1	0.371457	chr11
OLFM1	0.346113	chr11
CCDC183	0.931894	chr11
CCDC183	0.931894	chr11
RABL6	0.931894	chr11
RABL6	0.931894	chr11
RABL6	0.931894	chr11
RABL6	0.931894	chr11
RABL6	0.931894	chr11
RABL6	0.931894	chr11
RABL6	0.931894	chr11
RABL6	0.931894	chr11
RABL6	0.931894	chr11
RABL6	0.931894	chr11
AJM1	0.931894	chr11
AJM1	0.931894	chr11
AJM1	0.931894	chr11
PHPT1	0.931894	chr11
PHPT1	0.931894	chr11
LOC100336564	0.9593	chr11
RNF208	1.43399	chr11
CYSRT1	1.43399	chr11
EXD3	0.807829	chr11
EXD3	0.773026	chr11
EXD3	0.773026	chr11
EXD3	0.773026	chr11
EXD3	0.773026	chr11
EXD3	0.773026	chr11
EXD3	0.773026	chr11
EXD3	0.773026	chr11
EXD3	0.773026	chr11
EXD3	0.773026	chr11
EXD3	0.773026	chr11
EXD3	0.773026	chr11
EXD3	0.773026	chr11
EXD3	0.773026	chr11
EXD3	0.84404	chr11
CACNA1B	1.1056	chr11
CACNA1B	1.1056	chr11
CACNA1B	1.1056	chr11
CACNA1B	1.1056	chr11
CACNA1B	1.1056	chr11
CACNA1B	1.1056	chr11
CACNA1B	1.1056	chr11
CACNA1B	1.1056	chr11
CACNA1B	1.1056	chr11
CACNA1B	1.1056	chr11
CACNA1B	1.1056	chr11
CACNA1B	1.86145	chr11
CACNA1B	1.86145	chr11
CACNA1B	1.86145	chr11
CACNA1B	1.86145	chr11
CACNA1B	1.86145	chr11
LOC104973514	0.352977	chr11
LOC104973514	0.352977	chr11
LOC104973514	0.352977	chr11
LOC104973514	0.358726	chr11
LOC104973514	0.358726	chr11
LOC104973514	0.423152	chr11
LOC104973514	0.335963	chr11
LOC104973514	0.335963	chr11
LOC104973514	0.354194	chr11
LOC104973514	0.354194	chr11
LOC104973514	0.311815	chr11
LOC104973514	0.404582	chr11
LOC104973514	0.404582	chr11
LOC104973514	0.404582	chr11
LOC104973514	0.404582	chr11
LOC104973514	0.404582	chr11
LOC104973514	0.404582	chr11
LOC104973514	0.404582	chr11
LOC104973514	0.404582	chr11
LOC104973514	0.404582	chr11
LOC104973514	0.404582	chr11
LOC104973514	0.404582	chr11
LOC104973514	0.404582	chr11
LOC104973514	0.404582	chr11
LOC104973514	0.404582	chr11
LOC104973514	0.374209	chr11
LOC104973514	0.374209	chr11
LOC104973514	0.551131	chr11
PCDH20	0.214763	chr12
PCDH20	0.416776	chr12
PCDH20	0.416776	chr12
PCDH20	0.190911	chr12
PCDH20	0.190911	chr12
PCDH20	0.190911	chr12
LOC112449156	0.183268	chr12
LOC112449156	0.183268	chr12
LOC112449156	0.183268	chr12
LOC112449156	0.183268	chr12
TDRD3	0.217049	chr12
TDRD3	0.217049	chr12
TDRD3	0.217049	chr12
LOC112449031	0.191301	chr12
LOC112449031	0.191301	chr12
LOC112449031	0.191301	chr12
LOC112449031	0.191301	chr12
LOC112449179	0.327675	chr12
LOC112449179	0.306349	chr12
LOC112449179	0.306349	chr12
LOC112449179	0.306349	chr12
LOC112449179	0.306349	chr12
LOC112449179	0.262771	chr12
LOC112449179	0.251849	chr12
LOC112449179	0.212233	chr12
LOC112449179	0.212233	chr12
LOC112449179	0.212233	chr12
PCDH17	0.602328	chr12
PCDH17	0.866817	chr12
PCDH17	0.866817	chr12
PCDH17	1.00033	chr12
PCDH17	1.00033	chr12
PCDH17	1.00033	chr12
PCDH17	1.00033	chr12
PCDH17	0.277281	chr12
LOC112449174	0.225746	chr12
LOC112449174	0.225746	chr12
LOC112449174	0.225746	chr12
LOC112449174	0.225746	chr12
LOC112449174	0.225746	chr12
LOC112449174	0.231856	chr12
LOC112449174	0.231856	chr12
LOC112449174	0.231856	chr12
MIR759	0.249839	chr12
DGKH	0.288878	chr12
DGKH	0.28299	chr12
DGKH	0.28299	chr12
DGKH	0.28299	chr12
DGKH	0.28299	chr12
DGKH	0.28299	chr12
LOC112449123	0.243851	chr12
LOC112449123	0.287872	chr12
LOC112449123	0.287872	chr12
LPAR6	0.285539	chr12
C12H13orf42	0.801609	chr12
C12H13orf42	0.801609	chr12
C12H13orf42	0.801609	chr12
C12H13orf42	0.801609	chr12
ALG5	0.204778	chr12
ALG5	0.204778	chr12
ALG5	0.204778	chr12
SERTM1	0.44629	chr12
SERTM1	0.453559	chr12
SERTM1	0.514252	chr12
SERTM1	0.514252	chr12
SERTM1	0.514252	chr12
SERTM1	0.514252	chr12
SOHLH2	0.228486	chr12
SOHLH2	0.231789	chr12
SOHLH2	0.231789	chr12
LOC104973559	0.509096	chr12
LOC104973559	0.509096	chr12
LOC104973559	0.509096	chr12
LOC104973559	0.279498	chr12
STARD13	0.411464	chr12
STARD13	0.411464	chr12
STARD13	0.608487	chr12
STARD13	1.02325	chr12
STARD13	1.02325	chr12
STARD13	0.933849	chr12
STARD13	0.933849	chr12
STARD13	0.933849	chr12
STARD13	0.854706	chr12
STARD13	0.854706	chr12
STARD13	0.854706	chr12
STARD13	0.854706	chr12
STARD13	0.854706	chr12
STARD13	0.854706	chr12
STARD13	0.854706	chr12
LOC107132979	0.854706	chr12
LOC107132979	0.854706	chr12
KL	0.443803	chr12
KL	0.443803	chr12
KL	0.395937	chr12
KL	0.331658	chr12
KL	0.331658	chr12
KL	0.331658	chr12
KL	0.331658	chr12
KL	0.331658	chr12
KL	0.443336	chr12
KL	0.443336	chr12
KL	0.443336	chr12
FRY	0.250672	chr12
FRY	0.250672	chr12
FRY	0.250672	chr12
FRY	0.250672	chr12
FRY	0.250672	chr12
FRY	0.250672	chr12
FRY	0.248818	chr12
FRY	0.226817	chr12
FRY	0.189556	chr12
FRY	0.189556	chr12
FRY	0.189556	chr12
FRY	0.20432	chr12
FRY	0.251776	chr12
FRY	0.211731	chr12
FRY	0.255262	chr12
FRY	0.248919	chr12
FRY	0.248919	chr12
FRY	0.248919	chr12
FRY	0.248919	chr12
FRY	0.182248	chr12
FRY	0.223963	chr12
FRY	0.234516	chr12
FRY	0.234516	chr12
FRY	0.30921	chr12
FRY	0.30921	chr12
RXFP2	0.188828	chr12
RXFP2	0.182027	chr12
RXFP2	0.182027	chr12
RXFP2	0.182027	chr12
RXFP2	0.182027	chr12
RXFP2	0.182027	chr12
RXFP2	0.203518	chr12
RXFP2	0.203518	chr12
RXFP2	0.203518	chr12
RXFP2	0.203518	chr12
RXFP2	0.19865	chr12
RXFP2	0.182045	chr12
RXFP2	0.178921	chr12
RXFP2	0.178921	chr12
RXFP2	0.178921	chr12
RXFP2	0.296943	chr12
RXFP2	0.296943	chr12
RXFP2	0.296943	chr12
RXFP2	0.296943	chr12
RXFP2	0.296943	chr12
RXFP2	0.296943	chr12
RXFP2	0.381391	chr12
RXFP2	0.381391	chr12
[truncated: 10,535 more rows]

## Sheet: Table S8 - PBS 4
Table S8. PBS PSGs detected at the empirical 99th percentile threshold level by comparing Nigerian cattle vs (African zebu and outgroup)
GENES	PBS	CHROMOSOME
LOC107132170	0.253913	chr1
SLC5A3	0.290771	chr1
IFNGR2	0.410235	chr1
IFNGR2	0.410235	chr1
LOC104970778	0.249598	chr1
LOC104970778	0.253238	chr1
LOC104970778	0.253238	chr1
SCAF4	0.785638	chr1
SCAF4	0.785638	chr1
SCAF4	0.785638	chr1
SCAF4	0.785638	chr1
SCAF4	0.785638	chr1
SCAF4	0.461476	chr1
SCAF4	0.461476	chr1
SCAF4	0.466746	chr1
TIAM1	0.541829	chr1
TIAM1	0.295633	chr1
TIAM1	0.295633	chr1
TIAM1	0.295633	chr1
TIAM1	0.295633	chr1
TIAM1	0.295633	chr1
TIAM1	0.246396	chr1
TIAM1	0.246396	chr1
TIAM1	0.246396	chr1
LOC614544	0.252946	chr1
LOC614544	0.252946	chr1
LOC614544	0.252946	chr1
LOC614544	0.252946	chr1
LOC104970788	0.320933	chr1
LOC104970788	0.320933	chr1
LOC104970788	0.320933	chr1
LOC104970788	0.320933	chr1
LOC104970788	0.320933	chr1
LOC104970788	0.320933	chr1
LOC104970788	0.320933	chr1
LOC104970788	0.320933	chr1
LOC104970788	0.320933	chr1
LOC104970788	0.320933	chr1
LOC104970788	0.320933	chr1
LOC104970788	0.320933	chr1
LOC112448274	0.297769	chr1
LOC112448274	0.297769	chr1
LOC112448274	0.297769	chr1
LOC112448274	0.297769	chr1
LOC112448280	0.297769	chr1
LOC112448280	0.297769	chr1
LOC112448280	0.297769	chr1
LOC112448280	0.297769	chr1
LOC112448280	0.297769	chr1
LOC112448280	0.297769	chr1
LOC112448280	0.297769	chr1
LOC112448280	0.297769	chr1
LOC112448280	0.297769	chr1
NCAM2	0.440515	chr1
NCAM2	0.440515	chr1
NCAM2	0.440515	chr1
NCAM2	0.440515	chr1
NCAM2	0.440515	chr1
NCAM2	0.440515	chr1
NCAM2	0.484723	chr1
NCAM2	0.484723	chr1
NCAM2	0.484723	chr1
NCAM2	0.484723	chr1
NCAM2	0.484723	chr1
NCAM2	0.484723	chr1
NCAM2	0.484723	chr1
NCAM2	0.484723	chr1
NCAM2	0.484723	chr1
NCAM2	0.484723	chr1
NCAM2	0.484723	chr1
NCAM2	0.484723	chr1
NCAM2	0.489724	chr1
NCAM2	0.643484	chr1
NCAM2	0.643484	chr1
NCAM2	0.643484	chr1
NCAM2	0.737874	chr1
NCAM2	0.302345	chr1
NCAM2	0.680038	chr1
NCAM2	0.391221	chr1
NCAM2	0.391221	chr1
NCAM2	0.337828	chr1
NCAM2	0.337828	chr1
NCAM2	0.273958	chr1
NCAM2	0.273958	chr1
NCAM2	0.255708	chr1
NCAM2	0.255708	chr1
NCAM2	0.255708	chr1
LOC112448283	0.310965	chr1
LOC112448283	0.310965	chr1
LOC112448283	0.310965	chr1
LOC112448283	0.249459	chr1
LOC112448283	0.249459	chr1
CHODL	0.362506	chr1
CHODL	0.362506	chr1
CXADR	0.294437	chr1
CXADR	0.273755	chr1
CXADR	0.273755	chr1
CXADR	0.273755	chr1
CXADR	0.270227	chr1
CXADR	0.270227	chr1
CXADR	0.365034	chr1
CXADR	0.365034	chr1
CXADR	0.365034	chr1
CXADR	0.365034	chr1
CXADR	0.365034	chr1
CXADR	0.365034	chr1
CXADR	0.475499	chr1
CXADR	0.475499	chr1
CXADR	0.475499	chr1
CXADR	0.475499	chr1
CXADR	0.475499	chr1
CXADR	0.475499	chr1
CXADR	0.475499	chr1
MIR125B-2	0.733995	chr1
MIR125B-2	0.733995	chr1
MIR125B-2	0.814698	chr1
MIR125B-2	0.791227	chr1
MIR125B-2	0.791227	chr1
MIR125B-2	0.791227	chr1
MIR125B-2	0.791227	chr1
MIR125B-2	0.791227	chr1
MIR125B-2	0.791227	chr1
MIR125B-2	0.791227	chr1
MIR125B-2	0.791227	chr1
MIR125B-2	0.910003	chr1
MIR125B-2	0.910003	chr1
MIR125B-2	0.910003	chr1
MIR125B-2	0.317506	chr1
USP25	0.249063	chr1
USP25	0.249063	chr1
LOC107132175	0.256085	chr1
LOC107132175	0.256085	chr1
LOC107132175	0.845035	chr1
LOC107132175	0.592281	chr1
LOC107132175	0.592281	chr1
LOC104976614	0.71344	chr1
LOC104976614	0.71344	chr1
LOC104976614	0.71344	chr1
LOC104976614	0.71344	chr1
LOC104976614	0.302855	chr1
ROBO2	0.50741	chr1
ROBO2	0.50741	chr1
ROBO2	0.50741	chr1
ROBO2	0.50741	chr1
ROBO2	0.50741	chr1
ROBO2	0.50741	chr1
ROBO2	0.50741	chr1
GBE1	0.547648	chr1
GBE1	0.547648	chr1
GBE1	0.547648	chr1
GBE1	0.547648	chr1
GBE1	0.547648	chr1
GBE1	0.800237	chr1
LOC112446987	1.17671	chr1
LOC112446987	1.17671	chr1
LOC112448288	0.2952	chr1
LOC112448288	0.2952	chr1
LOC112448288	0.2952	chr1
LOC112448288	0.2952	chr1
LOC112448288	0.2952	chr1
LOC112448288	0.2952	chr1
LOC112448288	0.2952	chr1
LOC112448288	0.2952	chr1
LOC112448288	0.2952	chr1
LOC112448288	0.2952	chr1
LOC112448288	0.2952	chr1
LOC112448288	0.2952	chr1
LOC112448288	0.24889	chr1
LOC112446988	0.823895	chr1
LOC112446988	0.823895	chr1
LOC112446988	0.823895	chr1
LOC112446988	0.823895	chr1
LOC112446988	0.823895	chr1
LOC112446988	0.823895	chr1
LOC112446988	0.304298	chr1
LOC112446988	0.304298	chr1
LOC112446988	0.304298	chr1
LOC112446988	0.304298	chr1
LOC112446988	0.304298	chr1
LOC112446988	0.495191	chr1
LOC112446988	0.495191	chr1
LOC112446988	0.251036	chr1
LOC112446988	0.251036	chr1
LOC112446988	0.262705	chr1
EPHA3	0.5697	chr1
NSUN3	0.570239	chr1
NSUN3	0.570239	chr1
NSUN3	0.570239	chr1
NSUN3	0.570239	chr1
NSUN3	0.536504	chr1
NSUN3	0.536504	chr1
NSUN3	0.536504	chr1
NSUN3	0.588365	chr1
NSUN3	0.588365	chr1
NSUN3	0.588365	chr1
NSUN3	0.588365	chr1
NSUN3	0.588365	chr1
NSUN3	0.588365	chr1
NSUN3	0.588365	chr1
NSUN3	0.588365	chr1
NSUN3	0.588365	chr1
NSUN3	0.588365	chr1
NSUN3	0.442849	chr1
NSUN3	0.442849	chr1
NSUN3	0.442849	chr1
LOC782966	0.38483	chr1
LOC782966	0.38483	chr1
OR5K1	0.319163	chr1
OR5K1	0.319163	chr1
OR5K1	0.319163	chr1
OR5K1	0.319163	chr1
OR5K1	0.319163	chr1
OR5K1	0.319163	chr1
OR5K1	0.319163	chr1
OR5K1	0.319163	chr1
OR5K1	0.275084	chr1
COL8A1	0.48145	chr1
COL8A1	0.48145	chr1
COL8A1	0.48145	chr1
FILIP1L	0.772922	chr1
FILIP1L	0.772922	chr1
FILIP1L	0.852585	chr1
CMSS1	0.852585	chr1
CMSS1	0.852585	chr1
CMSS1	1.0738	chr1
CMSS1	1.0738	chr1
CMSS1	1.0738	chr1
CMSS1	1.0738	chr1
ABI3BP	0.449934	chr1
ABI3BP	0.449934	chr1
ABI3BP	0.449934	chr1
ABI3BP	0.307269	chr1
ABI3BP	0.32191	chr1
ABI3BP	0.360656	chr1
ABI3BP	0.360656	chr1
ABI3BP	0.360656	chr1
ABI3BP	0.360656	chr1
ABI3BP	0.360656	chr1
ABI3BP	0.360656	chr1
ABI3BP	0.360656	chr1
ABI3BP	0.399131	chr1
ABI3BP	0.399131	chr1
LOC112446989	0.256092	chr1
LOC112446989	0.518169	chr1
LOC112446989	0.518169	chr1
LOC112446989	0.518169	chr1
LOC112446989	0.518169	chr1
LOC112446989	0.598508	chr1
LOC112446989	0.491945	chr1
LOC112446989	0.491945	chr1
LOC112446989	0.491945	chr1
LOC112446989	0.491945	chr1
LOC112446989	0.491945	chr1
LOC112446989	0.491945	chr1
LOC112446989	0.491945	chr1
LOC112446989	0.944819	chr1
LOC112446989	0.8622	chr1
LOC112446989	0.8622	chr1
LOC112446989	0.393579	chr1
LOC112446989	0.393579	chr1
LOC112446989	0.443652	chr1
ZPLD1	0.375692	chr1
ZPLD1	0.375692	chr1
ZPLD1	0.462617	chr1
ZPLD1	0.510487	chr1
ZPLD1	0.243709	chr1
ZPLD1	0.243709	chr1
ZPLD1	0.243709	chr1
ZPLD1	0.243709	chr1
ZPLD1	0.243709	chr1
ZPLD1	0.243709	chr1
LOC112447293	0.807879	chr1
LOC112447293	0.807879	chr1
LOC112447293	0.807879	chr1
LOC101910021	0.343989	chr1
LOC101910021	0.392938	chr1
LOC101910021	0.392938	chr1
LOC101910021	0.392938	chr1
LOC112447295	0.423543	chr1
LOC112447295	0.419241	chr1
LOC112447295	0.419241	chr1
LOC112447295	0.432148	chr1
LOC112447295	0.432148	chr1
LOC112447295	0.727981	chr1
LOC112447295	0.713056	chr1
LOC112447295	0.713056	chr1
LOC112447295	0.713056	chr1
LOC112447295	0.64863	chr1
LOC112447295	0.64863	chr1
LOC112447295	0.64863	chr1
MYH15	0.339788	chr1
MYH15	0.339788	chr1
MYH15	0.339788	chr1
LOC614129	0.298543	chr1
LOC614129	0.312296	chr1
LOC112448372	0.312296	chr1
LOC112448372	0.312296	chr1
LOC112448372	0.312296	chr1
LOC112448372	0.312296	chr1
LOC112448372	0.312296	chr1
LOC112448372	0.312296	chr1
LOC112448372	0.312296	chr1
LOC112448372	0.312296	chr1
LOC112448372	0.312296	chr1
LOC112448372	0.332428	chr1
LOC112446993	0.245887	chr1
LOC112446993	0.245887	chr1
LOC112446993	0.245887	chr1
LOC112446993	0.245887	chr1
LOC112446993	0.283125	chr1
LOC112446993	0.770378	chr1
LOC112446993	0.771853	chr1
LOC112446993	0.582621	chr1
LOC112446993	0.582621	chr1
LOC112446993	0.582621	chr1
LOC112446993	0.582621	chr1
LOC112446993	0.581231	chr1
LOC112448254	0.581231	chr1
LOC112448254	0.581231	chr1
LOC112448254	0.581231	chr1
LOC112448254	0.581231	chr1
LOC100335828	0.300876	chr1
LOC100335828	0.300876	chr1
LOC100335828	0.300876	chr1
LOC100335828	0.300876	chr1
LOC100335828	0.300876	chr1
LOC100335828	0.300876	chr1
CD200R1L	0.377555	chr1
ZBTB20	0.570294	chr1
ZBTB20	0.570294	chr1
ZBTB20	0.570294	chr1
ZBTB20	0.570294	chr1
ZBTB20	0.570294	chr1
ZBTB20	0.570294	chr1
ZBTB20	0.358787	chr1
ZBTB20	0.358787	chr1
ZBTB20	0.358787	chr1
ZBTB20	0.358787	chr1
ZBTB20	0.358787	chr1
ZBTB20	0.358787	chr1
ZBTB20	0.358787	chr1
ZBTB20	0.358787	chr1
ZBTB20	0.245614	chr1
IGSF11	0.739338	chr1
IGSF11	0.739338	chr1
IGSF11	0.55185	chr1
IGSF11	0.55185	chr1
IGSF11	0.437816	chr1
IGSF11	0.437816	chr1
LOC101901963	1.27968	chr1
LOC101901963	1.21829	chr1
LOC112447306	0.29439	chr1
LOC112447306	0.29439	chr1
LOC112447306	0.29439	chr1
LOC112447306	0.29439	chr1
LOC112447306	0.29439	chr1
LOC112447306	0.29439	chr1
PARP14	0.290192	chr1
KALRN	0.424108	chr1
KALRN	0.424108	chr1
KALRN	0.438802	chr1
KALRN	0.438802	chr1
KALRN	0.378556	chr1
KALRN	0.378556	chr1
KALRN	0.367952	chr1
KALRN	0.367952	chr1
KALRN	0.369946	chr1
KALRN	0.508735	chr1
KALRN	0.508735	chr1
KALRN	0.508735	chr1
KALRN	0.508735	chr1
KALRN	0.508735	chr1
KALRN	0.508735	chr1
FYTTD1	0.251168	chr1
RNF168	0.433386	chr1
RNF168	0.383903	chr1
RNF168	0.383903	chr1
RNF168	0.338428	chr1
RNF168	0.338428	chr1
RNF168	0.338428	chr1
ACAP2	0.680048	chr1
ACAP2	0.680048	chr1
ACAP2	0.60041	chr1
ACAP2	0.60041	chr1
HES1	0.756188	chr1
HES1	0.756188	chr1
HES1	0.756188	chr1
LOC104970902	1.03242	chr1
LOC104970902	0.990412	chr1
LOC104970902	0.990412	chr1
OPA1	0.425742	chr1
OPA1	0.425742	chr1
OPA1	0.402053	chr1
OPA1	0.402053	chr1
P3H2	0.428222	chr1
P3H2	0.434861	chr1
P3H2	0.434861	chr1
P3H2	0.434861	chr1
P3H2	0.434861	chr1
P3H2	0.434861	chr1
LPP	0.262862	chr1
LPP	0.262862	chr1
LPP	0.262862	chr1
LPP	0.262862	chr1
LPP	0.262862	chr1
LPP	0.262862	chr1
LPP	0.262862	chr1
LOC101906248	0.626524	chr1
LOC104970940	0.358584	chr1
LOC104970940	0.358584	chr1
CCDC39	0.243899	chr1
CCDC39	0.291302	chr1
PEX5L	0.338682	chr1
PEX5L	0.338682	chr1
KCNMB2	0.395732	chr1
KCNMB2	0.387134	chr1
KCNMB2	0.387134	chr1
KCNMB2	0.462725	chr1
KCNMB2	0.462725	chr1
KCNMB2	0.332039	chr1
KCNMB2	0.332039	chr1
KCNMB2	0.500432	chr1
KCNMB2	0.500432	chr1
LOC112448382	0.251189	chr1
LOC112448382	0.251189	chr1
LOC112448382	0.251189	chr1
LOC112448382	0.251189	chr1
LOC112448382	0.251189	chr1
LOC112448382	0.251189	chr1
LOC112448382	0.251189	chr1
LOC112448382	0.251189	chr1
LOC112448382	0.251189	chr1
LOC112448382	0.251189	chr1
LOC112448382	0.251189	chr1
LOC112448382	0.251189	chr1
LOC112448382	0.251189	chr1
LOC100139843	0.415602	chr1
LOC100139843	0.415602	chr1
LOC100139843	0.415602	chr1
LOC100139843	0.613588	chr1
LOC100139843	0.613588	chr1
LOC100139843	0.579508	chr1
LOC100139843	0.579508	chr1
LOC100139843	0.579508	chr1
LOC100139843	0.267412	chr1
LOC100139843	0.266148	chr1
GOLIM4	0.654102	chr1
GOLIM4	0.654102	chr1
WDR49	0.675458	chr1
WDR49	0.675458	chr1
WDR49	0.253346	chr1
WDR49	0.253346	chr1
WDR49	0.253346	chr1
WDR49	0.253346	chr1
WDR49	0.253346	chr1
LOC112448289	1.25706	chr1
LOC112448289	1.25706	chr1
LOC112448289	1.25706	chr1
LOC112448289	1.25706	chr1
LOC112448289	1.25706	chr1
LOC112448289	1.25706	chr1
LOC112448289	1.25706	chr1
LOC112448289	1.25706	chr1
PPM1L	0.32254	chr1
PPM1L	0.258756	chr1
PPM1L	0.258756	chr1
PPM1L	0.258756	chr1
PPM1L	0.258756	chr1
IL12A	0.333791	chr1
IL12A	0.333791	chr1
IL12A	0.333791	chr1
IL12A	0.333791	chr1
IL12A	0.333791	chr1
IL12A	0.280615	chr1
SCHIP1	0.624794	chr1
SCHIP1	0.624794	chr1
SCHIP1	0.624794	chr1
SCHIP1	0.624794	chr1
SCHIP1	0.624794	chr1
SCHIP1	0.387509	chr1
SCHIP1	0.323343	chr1
SCHIP1	0.290472	chr1
SCHIP1	0.290472	chr1
SCHIP1	0.340858	chr1
SCHIP1	0.340858	chr1
SCHIP1	0.340858	chr1
SCHIP1	0.340858	chr1
SCHIP1	0.340858	chr1
SCHIP1	0.340858	chr1
SCHIP1	0.38191	chr1
SCHIP1	0.38191	chr1
SCHIP1	0.38191	chr1
SCHIP1	0.660071	chr1
SCHIP1	0.660071	chr1
SCHIP1	0.660071	chr1
SCHIP1	0.660071	chr1
SCHIP1	0.660071	chr1
SCHIP1	0.336456	chr1
SCHIP1	0.336456	chr1
SCHIP1	0.336456	chr1
SCHIP1	0.329884	chr1
SCHIP1	0.329884	chr1
SCHIP1	0.329884	chr1
SCHIP1	0.292191	chr1
SCHIP1	0.397399	chr1
SCHIP1	0.397399	chr1
SCHIP1	0.397399	chr1
MFSD1	0.388765	chr1
MFSD1	0.388765	chr1
VEPH1	0.252469	chr1
VEPH1	0.467374	chr1
VEPH1	0.467374	chr1
VEPH1	0.467374	chr1
VEPH1	0.47608	chr1
VEPH1	0.47608	chr1
VEPH1	0.47608	chr1
GMPS	0.84321	chr1
GMPS	0.84321	chr1
GMPS	0.84321	chr1
ARHGEF26	0.339727	chr1
ARHGEF26	0.409072	chr1
ARHGEF26	0.406666	chr1
MIR1246	0.271184	chr1
SUCNR1	0.271184	chr1
WWTR1	0.350338	chr1
WWTR1	0.350338	chr1
WWTR1	0.350338	chr1
WWTR1	0.401392	chr1
WWTR1	0.401392	chr1
TM4SF4	0.401392	chr1
TM4SF4	0.401392	chr1
TM4SF4	0.483898	chr1
TM4SF4	0.483898	chr1
TM4SF4	0.449215	chr1
AGTR1	0.564767	chr1
AGTR1	0.379668	chr1
AGTR1	0.379668	chr1
LOC112447745	0.466266	chr1
LOC112447002	0.372613	chr1
LOC112447002	0.372613	chr1
LOC112447002	0.372613	chr1
CLSTN2	0.525727	chr1
CLSTN2	0.525727	chr1
ARMC8	0.32504	chr1
ARMC8	0.32504	chr1
ARMC8	0.355828	chr1
ARMC8	0.355828	chr1
ARMC8	0.304442	chr1
DZIP1L	0.277928	chr1
DZIP1L	0.277928	chr1
DZIP1L	0.277928	chr1
DZIP1L	0.277928	chr1
DZIP1L	0.291578	chr1
DZIP1L	0.291578	chr1
DZIP1L	0.291578	chr1
DZIP1L	0.291578	chr1
DZIP1L	0.291578	chr1
DZIP1L	0.291578	chr1
DZIP1L	0.291578	chr1
STAG1	0.318734	chr1
STAG1	0.293352	chr1
STAG1	0.293352	chr1
STAG1	0.293352	chr1
STAG1	0.293352	chr1
STAG1	0.293352	chr1
STAG1	0.293352	chr1
STAG1	0.293352	chr1
STAG1	0.293352	chr1
PPP2R3A	0.286718	chr1
PPP2R3A	0.286718	chr1
PPP2R3A	0.286718	chr1
PPP2R3A	0.286718	chr1
PPP2R3A	0.26392	chr1
PPP2R3A	0.26392	chr1
PPP2R3A	0.267293	chr1
LOC112448276	0.335256	chr1
LOC112448276	0.329899	chr1
LOC112448276	0.329899	chr1
LOC112448276	0.275695	chr1
LOC112448276	0.275695	chr1
LOC112448276	0.275695	chr1
LOC112448276	0.275695	chr1
LOC112448276	0.275695	chr1
EPHB1	0.269624	chr1
EPHB1	0.269624	chr1
EPHB1	0.269624	chr1
EPHB1	0.269624	chr1
EPHB1	0.269624	chr1
EPHB1	0.269624	chr1
EPHB1	0.257042	chr1
EPHB1	0.257042	chr1
EPHB1	0.257042	chr1
EPHB1	0.257042	chr1
KY	0.266837	chr1
KY	0.266837	chr1
KY	0.266837	chr1
KY	0.266837	chr1
KY	0.266837	chr1
KY	0.266837	chr1
KY	0.266837	chr1
KY	0.266837	chr1
KY	0.301554	chr1
KY	0.301554	chr1
KY	0.301554	chr1
AMOTL2	0.431978	chr1
AMOTL2	0.656946	chr1
AMOTL2	0.656946	chr1
AMOTL2	0.656946	chr1
AMOTL2	0.656946	chr1
AMOTL2	0.656946	chr1
AMOTL2	0.656946	chr1
TMEM108	0.553153	chr1
TMEM108	0.553153	chr1
TMEM108	0.553153	chr1
TMEM108	0.553153	chr1
TMEM108	0.553153	chr1
NPHP3	0.243818	chr1
NPHP3	0.243818	chr1
MIR2288	0.615935	chr1
MIR2288	0.623393	chr1
MIR2288	0.550126	chr1
MIR2288	0.550126	chr1
MIR2288	0.550126	chr1
MIR2288	0.529613	chr1
MIR2288	0.529613	chr1
MIR2288	0.529613	chr1
MIR2288	0.529613	chr1
MIR2288	0.529613	chr1
MIR2288	0.529613	chr1
MIR2288	0.280611	chr1
MIR2288	0.280611	chr1
CPNE4	0.301635	chr1
MX2	0.51164	chr1
MX2	0.51164	chr1
MX2	0.51164	chr1
MX2	0.51164	chr1
MX2	0.51164	chr1
MX2	0.51164	chr1
MX2	0.51164	chr1
MX2	0.51164	chr1
MX1	0.51164	chr1
MX1	0.51164	chr1
MX1	0.51164	chr1
MX1	0.51164	chr1
MX1	0.51164	chr1
SLC37A1	0.522221	chr1
LOC101905728	0.522221	chr1
LOC101905728	0.522221	chr1
LOC101905728	0.522221	chr1
LOC101905728	0.522221	chr1
LOC101905728	0.522221	chr1
LOC101905728	0.309751	chr1
LOC101905728	0.309751	chr1
LOC101905728	0.309751	chr1
LOC101905728	0.309751	chr1
LOC101905728	0.25663	chr1
LOC101905728	0.253475	chr1
LOC101905728	0.253475	chr1
LOC101905728	0.253475	chr1
LOC101905728	0.253475	chr1
LOC101905728	0.253475	chr1
PDE9A	0.253475	chr1
PDE9A	0.253475	chr1
PDXK	0.352259	chr1
PDXK	0.352259	chr1
PDXK	0.352259	chr1
PDXK	0.352259	chr1
PDXK	0.352259	chr1
PDXK	0.352259	chr1
PDXK	0.352259	chr1
PDXK	0.299883	chr1
ITGB2	0.259202	chr1
ITGB2	0.259202	chr1
ITGB2	0.259202	chr1
ITGB2	0.250876	chr1
ITGB2	0.250876	chr1
ITGB2	0.250876	chr1
ITGB2	0.250876	chr1
ITGB2	0.250876	chr1
LOC101902902	0.251799	chr1
LOC101902902	0.251799	chr1
LOC101902902	0.251799	chr1
LOC101902902	0.251799	chr1
LOC101902902	0.251799	chr1
LOC101902902	0.251799	chr1
LOC112448042	0.391925	chr1
LOC112448042	0.391925	chr1
LOC112448042	0.391925	chr1
LOC112448042	0.343749	chr1
LOC112448042	0.343749	chr1
LOC112448042	0.343749	chr1
LOC112448042	0.343749	chr1
LOC112448042	0.28351	chr1
LOC112448042	0.275012	chr1
LOC112448042	0.275012	chr1
LOC112448042	0.275012	chr1
LOC112448042	0.275012	chr1
LOC112448042	0.275012	chr1
LOC112448042	0.275012	chr1
RUNX1	0.288701	chr1
RUNX1	0.288701	chr1
RUNX1	0.288701	chr1
LOC112448047	0.316364	chr1
LOC112448047	0.285515	chr1
CBR3	2.21868	chr1
LOC101903402	0.33482	chr1
LOC101903402	0.33482	chr1
MORC3	0.33482	chr1
MORC3	0.33482	chr1
MORC3	0.33482	chr1
MORC3	0.33482	chr1
MORC3	0.33482	chr1
MORC3	0.33482	chr1
MORC3	0.33482	chr1
MORC3	0.33482	chr1
MORC3	0.33482	chr1
MORC3	0.33482	chr1
MORC3	0.33482	chr1
MORC3	0.33482	chr1
MORC3	0.246946	chr1
CHAF1B	0.246946	chr1
CHAF1B	0.246946	chr1
CHAF1B	0.273157	chr1
CHAF1B	0.273157	chr1
CHAF1B	0.273157	chr1
CHAF1B	0.273157	chr1
TTC3	1.42926	chr1
TTC3	1.36262	chr1
TTC3	1.36262	chr1
TTC3	1.36262	chr1
TTC3	1.36262	chr1
TTC3	1.36262	chr1
TTC3	1.36262	chr1
KCNJ6	0.627968	chr1
KCNJ6	0.627968	chr1
KCNJ6	0.627968	chr1
KCNJ6	0.627968	chr1
KCNJ6	0.627968	chr1
KCNJ6	0.627968	chr1
KCNJ6	0.627968	chr1
KCNJ6	0.67947	chr1
KCNJ6	0.67947	chr1
KCNJ6	0.67947	chr1
KCNJ6	0.67947	chr1
KCNJ6	0.67947	chr1
KCNJ6	0.67947	chr1
KCNJ6	0.67947	chr1
KCNJ6	0.67947	chr1
KCNJ6	0.67947	chr1
KCNJ6	0.67947	chr1
LOC112448308	0.383953	chr1
LOC112448308	0.383953	chr1
LOC112448308	0.248338	chr1
LOC112448308	0.281544	chr1
LOC112448296	0.281544	chr1
LOC112448296	0.281544	chr1
LOC112448296	0.367547	chr1
LOC112448296	0.349912	chr1
LOC112448296	0.349912	chr1
LOC112448296	0.349912	chr1
LOC112448296	0.349912	chr1
LOC112448296	0.290953	chr1
ERG	0.304028	chr1
ERG	0.304028	chr1
ERG	0.304028	chr1
SH3BP5	0.386457	chr1
LOC101907539	0.324932	chr1
LOC101907539	0.324932	chr1
LOC101907539	0.324932	chr1
LOC101907539	0.324932	chr1
LOC101907539	0.324932	chr1
LOC101907539	0.324932	chr1
LOC101907539	0.324932	chr1
LOC101907539	0.324932	chr1
LOC101907539	0.324932	chr1
LOC101907539	0.324932	chr1
LOC101907539	0.324932	chr1
LOC101907539	0.324932	chr1
LOC101907539	0.324932	chr1
LOC101907539	0.324932	chr1
LOC101907539	0.324932	chr1
LOC101907539	0.324932	chr1
TBC1D5	0.333045	chr1
TBC1D5	0.333045	chr1
TBC1D5	0.333045	chr1
LOC112448155	0.282915	chr1
ZNF596	0.531606	chr1
ZNF596	0.531606	chr1
ZNF596	0.531606	chr1
ZNF596	0.531606	chr1
ZNF596	0.531606	chr1
LOC112448350	0.51716	chr10
LOC112448350	0.51716	chr10
LOC112448350	0.51716	chr10
LOC112448350	0.51716	chr10
LOC112448350	0.51716	chr10
LOC112448350	0.51716	chr10
LOC112448350	0.51716	chr10
LOC112448350	0.51716	chr10
LOC112448350	0.51716	chr10
LOC112448350	0.51716	chr10
LOC112448350	0.51716	chr10
LOC112448350	0.51716	chr10
LOC112448350	0.51716	chr10
LOC112448350	0.51716	chr10
LOC112448350	0.51716	chr10
LOC112448350	0.51716	chr10
LOC112448350	0.51716	chr10
LOC112448350	0.51716	chr10
LOC112448350	0.51716	chr10
LOC112448350	0.51716	chr10
LOC112448350	0.51716	chr10
LOC112448350	0.51716	chr10
LOC112448350	0.51716	chr10
LOC112448350	0.51716	chr10
LOC112448350	0.27869	chr10
LOC112448350	0.27869	chr10
LOC112448350	0.27869	chr10
LOC112448350	0.27869	chr10
LOC112448350	0.28605	chr10
LOC112448350	0.28605	chr10
LOC112448350	0.28605	chr10
LOC112448350	0.256597	chr10
LOC112448350	0.256597	chr10
LOC112448350	0.256597	chr10
LOC112448350	0.256597	chr10
LOC112448350	0.373928	chr10
LOC112448350	0.373928	chr10
LOC112448350	0.373928	chr10
LOC112448350	0.373928	chr10
LOC112448350	0.38872	chr10
LOC112448350	0.38872	chr10
LOC112448350	0.38872	chr10
LOC112448350	0.352064	chr10
LOC112448350	0.587592	chr10
LOC112448350	0.703091	chr10
LOC112448350	0.634888	chr10
LOC112448350	0.762601	chr10
LOC112448350	0.762601	chr10
LOC112448350	0.762601	chr10
LOC112448350	0.762601	chr10
LOC112448350	0.762601	chr10
LOC112448350	0.762601	chr10
KCNN2	0.723755	chr10
KCNN2	0.723755	chr10
KCNN2	0.723755	chr10
KCNN2	0.723755	chr10
KCNN2	0.51143	chr10
KCNN2	0.517391	chr10
KCNN2	0.517391	chr10
KCNN2	0.517391	chr10
KCNN2	0.517391	chr10
KCNN2	0.555297	chr10
KCNN2	0.591248	chr10
KCNN2	0.463711	chr10
TMED7	0.299359	chr10
THOC3	0.626379	chr10
THOC3	0.626379	chr10
THOC3	0.626379	chr10
THOC3	0.626379	chr10
THOC3	0.626379	chr10
THOC3	0.626379	chr10
THOC3	0.626379	chr10
THOC3	0.626379	chr10
THOC3	0.626379	chr10
THOC3	0.626379	chr10
TXNDC16	0.449131	chr10
TXNDC16	0.449131	chr10
TXNDC16	0.449131	chr10
TXNDC16	0.449131	chr10
TXNDC16	0.449131	chr10
TXNDC16	0.449131	chr10
MEGF11	0.266647	chr10
SNAPC5	0.327104	chr10
SNAPC5	0.327104	chr10
SNAPC5	0.286938	chr10
LOC112441475	0.309373	chr10
SKOR1	0.290231	chr10
SKOR1	0.290231	chr10
SKOR1	0.290231	chr10
SKOR1	0.313012	chr10
SKOR1	0.313012	chr10
SKOR1	0.313012	chr10
CORO2B	0.260003	chr10
NOX5	1.07284	chr10
NOX5	1.07284	chr10
NOX5	1.07284	chr10
LOC112448550	0.692021	chr10
LOC112448550	0.692021	chr10
LOC112448550	0.692021	chr10
LOC112448550	0.692021	chr10
LOC112448550	0.692021	chr10
LOC112448550	0.692021	chr10
LOC112448550	0.692021	chr10
LOC112448380	0.271634	chr10
LOC112448380	0.271634	chr10
LOC112448380	0.271634	chr10
LOC112448380	0.271634	chr10
LOC112448380	0.271634	chr10
LOC112448380	0.271634	chr10
LOC112448380	0.271634	chr10
LOC112448380	0.271634	chr10
LOC112448380	0.271634	chr10
LOC112448380	0.271634	chr10
LOC112448380	0.271634	chr10
LOC112448380	0.271634	chr10
TLE3	0.271634	chr10
TLE3	0.271634	chr10
TLE3	0.47191	chr10
TLE3	0.47191	chr10
TLE3	0.47191	chr10
TLE3	0.47191	chr10
TLE3	0.47191	chr10
TLE3	0.47191	chr10
TLE3	0.47191	chr10
TLE3	0.47191	chr10
TLE3	0.47191	chr10
TLE3	0.790117	chr10
TLE3	0.861755	chr10
TLE3	0.861755	chr10
TLE3	0.816137	chr10
TLE3	0.816137	chr10
TLE3	0.838756	chr10
TLE3	0.838756	chr10
TLE3	0.838756	chr10
LOC112448381	0.775846	chr10
LOC112448381	0.775846	chr10
LOC112448381	0.775846	chr10
LOC112448381	0.775846	chr10
LOC112448381	0.775846	chr10
THSD4	0.382022	chr10
THSD4	0.393923	chr10
THSD4	0.393923	chr10
THSD4	0.393923	chr10
SENP8	0.749319	chr10
SENP8	0.760428	chr10
SENP8	0.760428	chr10
SENP8	0.760428	chr10
SENP8	0.760428	chr10
SENP8	0.760428	chr10
SENP8	0.789891	chr10
SENP8	0.789891	chr10
SENP8	0.789891	chr10
SENP8	0.789891	chr10
SENP8	0.789891	chr10
SENP8	0.789891	chr10
SENP8	0.851584	chr10
SENP8	0.851584	chr10
SENP8	0.764782	chr10
SENP8	0.665135	chr10
SENP8	0.556006	chr10
SENP8	0.31763	chr10
SENP8	0.50741	chr10
SENP8	0.295985	chr10
SENP8	0.298618	chr10
LOC112448384	0.379808	chr10
LOC112448384	0.379808	chr10
LOC112448384	0.363623	chr10
LOC112448384	0.355966	chr10
LOC112448384	0.355966	chr10
LOC112448384	0.355966	chr10
LOC112448384	0.355966	chr10
ARIH1	0.256834	chr10
ARIH1	0.256834	chr10
ARIH1	0.256834	chr10
NEO1	0.628405	chr10
NEO1	0.628405	chr10
NEO1	0.628405	chr10
CD276	0.316787	chr10
CD276	0.372375	chr10
CD276	0.372375	chr10
CD276	0.372375	chr10
LOC104973073	0.50741	chr10
LOC104973073	0.50741	chr10
LOC104973073	0.50741	chr10
LOC104973073	0.50741	chr10
LOC104973073	0.410305	chr10
LOC104973073	0.410305	chr10
LOC104973073	0.410305	chr10
LOC104973073	0.410305	chr10
LOC104973073	0.410305	chr10
LOC104973073	0.410305	chr10
LOC104973073	0.410305	chr10
LOC104973073	0.410305	chr10
LOC104973073	0.410305	chr10
SDR39U1	0.410305	chr10
SDR39U1	0.410305	chr10
KHNYN	0.410305	chr10
KHNYN	0.410305	chr10
KHNYN	0.410305	chr10
KHNYN	0.410305	chr10
KHNYN	0.410305	chr10
CBLN3	0.410305	chr10
CBLN3	0.39815	chr10
CBLN3	0.39815	chr10
NYNRIN	0.25974	chr10
NYNRIN	0.25974	chr10
RIPK3	0.268799	chr10
TSSK4	0.353918	chr10
TSSK4	0.353918	chr10
LOC526700	0.651834	chr10
LOC526700	0.651834	chr10
LOC526700	0.651834	chr10
LOC526700	0.651834	chr10
LOC526700	0.651834	chr10
LOC526700	0.651834	chr10
LOC526700	0.651834	chr10
LOC526700	0.651834	chr10
LOC526700	0.651834	chr10
LOC526700	0.651834	chr10
LOC512980	0.651834	chr10
LOC512980	0.651834	chr10
LOC512980	0.651834	chr10
LOC512980	0.651834	chr10
LOC512980	0.848386	chr10
LOC512980	0.848386	chr10
LOC512980	0.859451	chr10
LOC512980	0.859451	chr10
LOC512980	0.859451	chr10
LOC512980	0.859451	chr10
LOC512980	0.859451	chr10
LOC512980	0.859451	chr10
LOC512980	0.859451	chr10
LOC101903969	0.289118	chr10
LOC101903969	0.692477	chr10
FSIP1	0.354544	chr10
FSIP1	0.354544	chr10
SPTBN5	0.281568	chr10
SPTBN5	0.285459	chr10
SPTBN5	0.288337	chr10
SPTBN5	0.288337	chr10
SPTBN5	0.288337	chr10
SPTBN5	0.357477	chr10
SPTBN5	0.357477	chr10
SPTBN5	0.349258	chr10
UBR1	0.303174	chr10
UBR1	0.303174	chr10
UBR1	0.303174	chr10
UBR1	0.303174	chr10
UBR1	0.303174	chr10
UBR1	0.303174	chr10
UBR1	0.303174	chr10
MDGA2	0.297854	chr10
MDGA2	0.297854	chr10
MDGA2	0.297854	chr10
FRMD6	0.455453	chr10
FRMD6	0.455453	chr10
FRMD6	0.455453	chr10
FRMD6	0.501309	chr10
FRMD6	0.501309	chr10
FRMD6	0.499898	chr10
FRMD6	0.499898	chr10
FRMD6	0.499898	chr10
FRMD6	0.499898	chr10
FRMD6	0.499898	chr10
FRMD6	0.499898	chr10
FRMD6	0.521292	chr10
FRMD6	0.521292	chr10
FRMD6	0.521292	chr10
RBPMS2	0.846538	chr10
RBPMS2	0.553545	chr10
RBPMS2	0.322366	chr10
RBPMS2	0.322366	chr10
LOC112448546	0.676398	chr10
LOC112448546	0.676398	chr10
LOC112448546	0.704428	chr10
LOC112448546	0.704428	chr10
LOC112448546	0.655962	chr10
LOC112448546	0.641479	chr10
LOC112448546	0.294806	chr10
LOC112448546	0.294806	chr10
LOC112448546	0.294806	chr10
FBXL22	0.294806	chr10
FBXL22	0.294806	chr10
FBXL22	0.294806	chr10
FBXL22	0.294806	chr10
FBXL22	0.294806	chr10
FBXL22	0.348777	chr10
USP3	0.48345	chr10
ANXA2	0.297489	chr10
ANXA2	0.297489	chr10
ANXA2	0.297489	chr10
ANXA2	0.297489	chr10
ANXA2	0.297489	chr10
ANXA2	0.297489	chr10
ANXA2	0.255869	chr10
ANXA2	0.255869	chr10
ANXA2	0.370653	chr10
ANXA2	0.370653	chr10
ANXA2	0.370653	chr10
ANXA2	0.370653	chr10
ANXA2	0.370653	chr10
ANXA2	0.370653	chr10
ANXA2	0.370653	chr10
ANXA2	0.370653	chr10
ANXA2	0.258049	chr10
LOC107132853	0.334891	chr10
LOC107132853	0.334891	chr10
LOC107132853	0.334891	chr10
TCF12	0.550882	chr10
TCF12	0.550882	chr10
TCF12	0.550882	chr10
TCF12	0.337739	chr10
ZNF280D	0.327489	chr10
ZNF280D	0.327643	chr10
ZNF280D	0.327643	chr10
ZNF280D	0.325501	chr10
MNS1	0.446645	chr10
MNS1	0.423753	chr10
MNS1	0.405747	chr10
PRTG	0.281817	chr10
PRTG	0.46669	chr10
PRTG	0.421547	chr10
PRTG	0.504848	chr10
PRTG	0.504848	chr10
PRTG	0.504848	chr10
PRTG	0.504848	chr10
LOC101904374	0.377317	chr10
LOC112448484	0.339382	chr10
LOC112448484	0.339382	chr10
LOC112448484	0.448478	chr10
LOC112448484	0.448478	chr10
LOC112448484	0.369301	chr10
LOC112448484	0.369301	chr10
LOC112448484	0.369301	chr10
LOC112448484	0.369301	chr10
LOC112448484	0.459896	chr10
LOC112448484	0.459896	chr10
LOC503858	0.337384	chr10
LOC104973172	0.424907	chr10
LOC104973172	0.424907	chr10
LOC104973172	0.424907	chr10
LOC104973172	0.424907	chr10
LOC104973172	0.424907	chr10
LOC104973172	0.424907	chr10
LOC104973172	0.424907	chr10
LOC104973172	0.424907	chr10
LOC104973172	0.424907	chr10
LOC104973172	0.424907	chr10
LOC104973172	0.424907	chr10
LOC104973172	0.424907	chr10
LOC104973172	0.424907	chr10
LOC104973172	0.424907	chr10
LOC104973172	0.359128	chr10
LOC104973172	0.359128	chr10
LOC104973172	0.359128	chr10
TNFAIP8L3	0.878137	chr10
LOC101906656	0.722227	chr10
LOC101906656	0.722227	chr10
LOC101906656	0.722227	chr10
LOC101906656	0.722227	chr10
LOC101906656	0.722227	chr10
LOC101906656	0.722227	chr10
LOC101906656	0.722227	chr10
SPPL2A	0.270811	chr10
GABPB1	0.312716	chr10
SHC4	0.484849	chr10
SHC4	0.428562	chr10
SHC4	0.428562	chr10
SHC4	0.428562	chr10
SHC4	0.428562	chr10
SHC4	0.404654	chr10
SHC4	0.404654	chr10
SHC4	0.404654	chr10
SHC4	0.404654	chr10
SHC4	0.379862	chr10
SHC4	0.381212	chr10
MYEF2	0.261046	chr10
MYEF2	0.278294	chr10
LOC101902090	0.562556	chr10
LOC101902090	0.562556	chr10
LOC101902090	0.562556	chr10
LOC112448561	0.346576	chr10
LOC112448561	0.346576	chr10
LOC112448561	0.346576	chr10
LOC112448561	0.346576	chr10
LOC112448561	0.346576	chr10
LOC112448561	0.346576	chr10
LOC112448561	0.25589	chr10
CGRRF1	0.406118	chr10
SLC35F4	0.269444	chr10
SLC35F4	0.309712	chr10
SLC35F4	0.327903	chr10
SLC35F4	0.323396	chr10
SLC35F4	0.323396	chr10
SLC35F4	0.323396	chr10
SLC35F4	0.319744	chr10
SLC35F4	0.256585	chr10
PRKCH	0.408417	chr10
LOC112448507	0.316364	chr10
LOC112448507	0.316364	chr10
LOC112448507	0.316364	chr10
LOC112448507	0.316364	chr10
MGC148318	0.287602	chr10
SYNE2	0.545469	chr10
SYNE2	0.545469	chr10
SYNE2	0.545469	chr10
SYNE2	0.545469	chr10
SYNE2	0.545469	chr10
SYNE2	0.545469	chr10
SYNE2	0.443144	chr10
SYNE2	0.443144	chr10
SYNE2	0.443144	chr10
SYNE2	0.440408	chr10
SYNE2	0.440408	chr10
PPP1R36	0.331312	chr10
PPP1R36	0.331312	chr10
PPP1R36	0.331312	chr10
PPP1R36	0.419177	chr10
MAX	0.784331	chr10
MAX	0.784331	chr10
MAX	0.784331	chr10
MAX	0.784331	chr10
MAX	0.784331	chr10
MAX	0.784331	chr10
MAX	0.784331	chr10
GPHN	0.29188	chr10
GPHN	0.29188	chr10
GPHN	0.29188	chr10
GPHN	0.29188	chr10
RAD51B	0.618534	chr10
RAD51B	0.618534	chr10
RAD51B	0.618534	chr10
RAD51B	0.529758	chr10
RAD51B	0.529758	chr10
RAD51B	0.529758	chr10
RAD51B	0.376628	chr10
GALNT16	0.254466	chr10
GALNT16	0.267948	chr10
GALNT16	0.267948	chr10
GALNT16	0.267948	chr10
GALNT16	0.267948	chr10
GALNT16	0.267948	chr10
GALNT16	0.267948	chr10
GALNT16	0.267948	chr10
GALNT16	0.267948	chr10
GALNT16	0.267948	chr10
SUSD6	0.409437	chr10
ZFYVE1	0.34574	chr10
ZFYVE1	0.34574	chr10
NEK9	0.266959	chr10
LOC112448525	0.2913	chr10
LOC112448525	0.2913	chr10
NRXN3	0.469061	chr10
NRXN3	0.590733	chr10
NRXN3	0.351107	chr10
SEL1L	1.01492	chr10
SEL1L	1.01492	chr10
SEL1L	1.01492	chr10
SEL1L	1.01492	chr10
SEL1L	1.01492	chr10
SEL1L	0.775359	chr10
FLRT2	0.497052	chr10
GALC	0.536414	chr10
GALC	0.536414	chr10
GALC	0.536414	chr10
GALC	0.536414	chr10
GALC	0.536414	chr10
GALC	0.536414	chr10
GALC	0.597255	chr10
GALC	0.597255	chr10
GALC	0.597255	chr10
GALC	0.597255	chr10
GALC	0.597255	chr10
GALC	0.257025	chr10
KCNK10	0.909372	chr10
KCNK10	0.909372	chr10
KCNK10	0.909372	chr10
KCNK10	0.909372	chr10
KCNK10	0.411432	chr10
KCNK10	0.411432	chr10
KCNK10	0.411432	chr10
KCNK10	0.411432	chr10
KCNK10	0.411432	chr10
KCNK10	0.411432	chr10
KCNK10	0.272104	chr10
KCNK10	0.272104	chr10
KCNK10	0.272104	chr10
FOXN3	0.420908	chr10
FOXN3	0.420908	chr10
FOXN3	0.420908	chr10
FOXN3	0.420908	chr10
FOXN3	0.420908	chr10
FOXN3	0.420908	chr10
FOXN3	0.420908	chr10
FOXN3	0.420908	chr10
FOXN3	0.420908	chr10
FOXN3	0.314812	chr10
FOXN3	0.314812	chr10
FOXN3	0.314812	chr10
EFCAB11	0.337089	chr10
EFCAB11	0.337089	chr10
EFCAB11	0.337089	chr10
EFCAB11	0.337089	chr10
EFCAB11	0.337089	chr10
EFCAB11	0.337089	chr10
EFCAB11	0.337089	chr10
TERB2	0.95477	chr10
TERB2	0.95477	chr10
TERB2	0.95477	chr10
TERB2	0.95477	chr10
TERB2	0.95477	chr10
TERB2	0.95477	chr10
TERB2	0.95477	chr10
TERB2	0.95477	chr10
TERB2	0.95477	chr10
TERB2	0.95477	chr10
TERB2	0.95477	chr10
TERB2	0.95477	chr10
TERB2	0.95477	chr10
TERB2	0.95477	chr10
TERB2	0.95477	chr10
ZC3H8	0.548572	chr11
ZC3H8	0.548572	chr11
ZC3H8	0.548572	chr11
FBLN7	0.548572	chr11
FBLN7	0.548572	chr11
FBLN7	0.548572	chr11
FBLN7	0.548572	chr11
FBLN7	0.548572	chr11
FBLN7	0.548572	chr11
FBLN7	0.548572	chr11
FBLN7	0.548572	chr11
LOC112448914	0.871804	chr11
LOC112448914	0.871804	chr11
LOC112448914	0.871804	chr11
LOC112448914	0.871804	chr11
LOC112448914	0.871804	chr11
LOC112448914	0.871804	chr11
LOC112448914	0.871804	chr11
LOC112448914	0.693717	chr11
LOC112448914	0.693717	chr11
LOC112448914	0.693717	chr11
LOC112448914	0.725369	chr11
LOC112448914	0.725369	chr11
LOC112448914	0.725369	chr11
LOC112448914	0.725369	chr11
LOC112448914	0.725369	chr11
LOC112448914	0.725369	chr11
LOC112448914	0.725369	chr11
LOC112448914	0.725369	chr11
LOC112448914	0.725369	chr11
GPAT2	0.956287	chr11
IL18RAP	0.815494	chr11
IL18RAP	0.815494	chr11
IL18RAP	0.802684	chr11
LOC112448748	0.406596	chr11
LOC112448748	0.406596	chr11
LOC112448748	0.406596	chr11
LOC112448748	0.406596	chr11
LOC112448748	0.406596	chr11
LOC112448748	0.406596	chr11
LOC112448748	0.406596	chr11
LOC112448748	0.406596	chr11
LOC112448748	0.406596	chr11
LOC112448748	0.806398	chr11
LOC112448748	0.806398	chr11
LOC101909778	0.394791	chr11
LOC101909778	0.394791	chr11
LOC101909778	0.482603	chr11
LOC101903633	0.541522	chr11
LOC101903633	0.541522	chr11
LOC101903633	0.541522	chr11
LOC101903633	0.541522	chr11
LOC101903633	0.541522	chr11
POU3F3	0.541522	chr11
POU3F3	0.541522	chr11
POU3F3	0.541522	chr11
POU3F3	0.541522	chr11
POU3F3	0.541522	chr11
TACR1	0.762736	chr11
SLC4A5	0.92948	chr11
LOC112448959	0.446517	chr11
LOC112448959	0.446517	chr11
LOC112448752	0.639447	chr11
LOC112448752	0.639447	chr11
LOC112448752	0.645529	chr11
LOC112448752	0.645529	chr11
LOC112448752	0.645529	chr11
LOC112448752	0.645529	chr11
LOC112448752	0.645529	chr11
LOC112448752	0.645529	chr11
LOC112448752	0.645529	chr11
LOC112448752	0.645529	chr11
LOC112448752	0.645529	chr11
LOC112448752	0.645529	chr11
LOC112448752	0.645529	chr11
LOC112448752	0.645529	chr11
TGFA	0.405054	chr11
TGFA	0.499453	chr11
TGFA	0.499453	chr11
TGFA	0.499453	chr11
TGFA	0.473821	chr11
TGFA	0.473821	chr11
TGFA	0.473821	chr11
TGFA	0.552726	chr11
TGFA	0.552726	chr11
TGFA	0.552726	chr11
TGFA	0.552726	chr11
TGFA	0.552726	chr11
TGFA	0.552726	chr11
TGFA	0.552726	chr11
TGFA	0.552726	chr11
TGFA	0.552726	chr11
TGFA	0.552726	chr11
TGFA	0.552726	chr11
TGFA	0.552726	chr11
TGFA	0.552726	chr11
TGFA	0.552726	chr11
TGFA	0.552726	chr11
TGFA	0.552726	chr11
TGFA	0.552726	chr11
TGFA	0.552726	chr11
TGFA	0.541168	chr11
TGFA	0.430886	chr11
TGFA	0.430886	chr11
TGFA	0.495889	chr11
SPAST	0.4188	chr11
SPAST	0.4188	chr11
SPAST	0.4188	chr11
SPAST	0.4188	chr11
SPAST	0.4188	chr11
SPAST	0.4188	chr11
SPAST	0.4188	chr11
SPAST	0.393482	chr11
FAM98A	0.50147	chr11
LOC104973311	0.48595	chr11
PKDCC	0.686314	chr11
SIX3	0.732706	chr11
PRKCE	1.33018	chr11
PRKCE	1.33018	chr11
PRKCE	1.33018	chr11
PRKCE	1.33018	chr11
PRKCE	0.468975	chr11
PRKCE	0.468975	chr11
PRKCE	0.468975	chr11
PRKCE	0.468975	chr11
PRKCE	0.510346	chr11
PRKCE	0.43497	chr11
PRKCE	0.43497	chr11
PRKCE	0.43497	chr11
MCFD2	0.481442	chr11
MCFD2	0.481442	chr11
MCFD2	0.481442	chr11
MCFD2	0.481442	chr11
MCFD2	0.481442	chr11
MCFD2	0.481442	chr11
MCFD2	0.481442	chr11
MCFD2	0.481442	chr11
MCFD2	0.481442	chr11
MCFD2	0.481442	chr11
MCFD2	0.481442	chr11
MCFD2	0.481442	chr11
MCFD2	0.481442	chr11
MCFD2	0.481442	chr11
MCFD2	0.481442	chr11
MCFD2	0.481442	chr11
MCFD2	0.481442	chr11
MCFD2	0.481442	chr11
LOC112448775	0.900715	chr11
LOC112448775	0.900715	chr11
LOC112448775	0.900715	chr11
LOC112448775	0.847788	chr11
LOC112448775	0.847788	chr11
LOC101903397	0.584224	chr11
LOC101903397	0.584224	chr11
LOC101903397	0.465332	chr11
LOC101903397	0.414687	chr11
LOC101903397	0.414687	chr11
LOC101903397	0.414687	chr11
LOC101903397	0.414687	chr11
CHCHD5	0.688216	chr11
CHCHD5	0.688216	chr11
FOXI3	0.511202	chr11
FOXI3	0.511202	chr11
LOC112448917	0.455092	chr11
LOC112448917	0.455092	chr11
REEP1	0.455092	chr11
REEP1	0.455092	chr11
REEP1	0.455092	chr11
REEP1	0.595457	chr11
REEP1	0.595457	chr11
REEP1	0.595457	chr11
REEP1	0.667944	chr11
LOC112448789	0.411534	chr11
LOC112448789	0.411534	chr11
LOC112448789	0.411534	chr11
LOC112448789	0.411534	chr11
LOC112448789	0.411534	chr11
LOC112448789	0.411534	chr11
LOC112448789	0.411534	chr11
LOC112448789	0.411534	chr11
LOC112448789	0.411534	chr11
LOC112448789	0.411534	chr11
LOC112448789	0.411534	chr11
LOC112448789	0.411534	chr11
LOC112448789	0.411534	chr11
ST3GAL5	0.429015	chr11
ST3GAL5	0.482736	chr11
ST3GAL5	0.482736	chr11
ST3GAL5	0.482736	chr11
ST3GAL5	0.482736	chr11
ST3GAL5	0.409541	chr11
ST3GAL5	0.409541	chr11
ST3GAL5	0.409541	chr11
ST3GAL5	0.409541	chr11
ST3GAL5	0.409541	chr11
ST3GAL5	0.409541	chr11
ST3GAL5	0.409541	chr11
ST3GAL5	0.479195	chr11
ST3GAL5	0.479195	chr11
TMSB10	0.776036	chr11
TMSB10	0.776036	chr11
TMSB10	0.496734	chr11
TMSB10	0.496734	chr11
LOC104973384	0.477031	chr11
LOC104973384	0.477031	chr11
LOC112448898	0.393318	chr11
CTNNA2	0.729141	chr11
LOC104973390	0.621593	chr11
LOC104973390	0.771753	chr11
LOC104973390	0.425298	chr11
SERTAD2	0.46558	chr11
SERTAD2	0.541341	chr11
SERTAD2	0.536899	chr11
SERTAD2	0.590661	chr11
SERTAD2	0.590661	chr11
SERTAD2	0.509215	chr11
SERTAD2	0.402747	chr11
SERTAD2	0.402747	chr11
SERTAD2	0.393654	chr11
SERTAD2	0.394417	chr11
SERTAD2	0.445978	chr11
SERTAD2	0.442623	chr11
SERTAD2	0.432846	chr11
LOC112448937	0.457383	chr11
LOC112448937	0.457383	chr11
LOC112448937	0.457383	chr11
LOC112448937	0.457383	chr11
LOC112448937	0.457383	chr11
GMCL1	0.619945	chr11
GMCL1	0.619945	chr11
SNRNP27	0.619945	chr11
SNRNP27	0.619945	chr11
SNRNP27	0.619945	chr11
GALNT14	0.50741	chr11
CAPN13	0.465263	chr11
PLB1	1.56776	chr11
PLB1	1.56776	chr11
PLB1	0.597474	chr11
PLB1	0.597474	chr11
PLB1	0.597474	chr11
PLB1	0.597474	chr11
PLB1	0.597474	chr11
PLB1	0.597474	chr11
BABAM2	0.460211	chr11
BABAM2	0.460211	chr11
BABAM2	0.460211	chr11
BABAM2	0.460211	chr11
BABAM2	0.460211	chr11
BABAM2	0.460211	chr11
BABAM2	0.460211	chr11
BABAM2	0.49454	chr11
BABAM2	0.49454	chr11
BABAM2	0.49454	chr11
BABAM2	0.49454	chr11
BABAM2	0.49454	chr11
CAD	0.56594	chr11
CAD	0.408762	chr11
CAD	0.408762	chr11
CAD	0.408762	chr11
CAD	1.02575	chr11
CAD	1.02575	chr11
DRC1	0.887768	chr11
DRC1	0.887768	chr11
DRC1	0.887768	chr11
DRC1	0.887768	chr11
DRC1	0.887768	chr11
DRC1	0.887768	chr11
DRC1	0.887768	chr11
DRC1	0.887768	chr11
DRC1	0.887768	chr11
DRC1	0.887768	chr11
DRC1	0.887768	chr11
DRC1	0.887768	chr11
DRC1	0.887768	chr11
HADHA	0.571443	chr11
HADHA	0.571443	chr11
HADHA	0.49206	chr11
HADHA	0.531693	chr11
ASXL2	0.525689	chr11
ASXL2	0.481662	chr11
ASXL2	0.481662	chr11
ASXL2	0.481662	chr11
ASXL2	0.481662	chr11
ASXL2	0.449543	chr11
ASXL2	0.449543	chr11
ASXL2	0.449543	chr11
ASXL2	0.449543	chr11
ASXL2	0.449543	chr11
ASXL2	0.418675	chr11
NCOA1	0.39326	chr11
NCOA1	0.39326	chr11
NCOA1	0.39326	chr11
NCOA1	0.39326	chr11
NCOA1	0.39326	chr11
NCOA1	0.39326	chr11
NCOA1	0.39326	chr11
NCOA1	0.592276	chr11
LOC107132944	0.476623	chr11
LOC107132944	0.476623	chr11
LOC107132944	0.476623	chr11
LOC107132944	0.476623	chr11
LOC107132944	0.476623	chr11
LOC107132944	0.476623	chr11
LOC107132944	0.476623	chr11
LOC107132944	0.476623	chr11
LOC107132944	0.476623	chr11
LOC107132944	0.476623	chr11
LOC107132944	0.476623	chr11
SDC1	0.423813	chr11
SDC1	0.423813	chr11
LAPTM4A	0.423813	chr11
LAPTM4A	0.423813	chr11
LAPTM4A	0.423813	chr11
NBAS	0.421765	chr11
NBAS	0.421765	chr11
NBAS	0.421765	chr11
NBAS	0.421765	chr11
LOC101904211	0.447311	chr11
LOC101904211	0.447311	chr11
LOC101904211	0.447311	chr11
LOC112448827	0.400844	chr11
LOC112448827	0.400844	chr11
LOC112448827	0.400844	chr11
LOC112448827	0.400844	chr11
LOC112448827	0.400844	chr11
ATP6V1C2	0.443413	chr11
ATP6V1C2	0.443413	chr11
ATP6V1C2	0.443413	chr11
ATP6V1C2	0.537315	chr11
ATP6V1C2	0.537315	chr11
ODC1	0.571761	chr11
ITGB1BP1	0.648985	chr11
ITGB1BP1	0.648985	chr11
ITGB1BP1	0.648985	chr11
ITGB1BP1	0.648985	chr11
ITGB1BP1	0.648985	chr11
MIR2298	0.87235	chr11
MIR2298	0.87235	chr11
MIR2298	0.87235	chr11
MIR2298	0.87235	chr11
MIR2298	0.87235	chr11
MIR2298	0.87235	chr11
MIR2284AA-1	0.811504	chr11
MIR2284AA-1	0.811504	chr11
MIR2284AA-1	0.804289	chr11
DAB2IP	0.520803	chr11
DAB2IP	0.520803	chr11
DAB2IP	0.585919	chr11
DAB2IP	0.585919	chr11
DAB2IP	0.585919	chr11
DAB2IP	0.585919	chr11
DAB2IP	0.585919	chr11
LOC529516	0.453111	chr11
OR1B1	0.453111	chr11
OR1B1	0.453111	chr11
OR1B1	0.453111	chr11
OR1B1	0.453111	chr11
OR1B1	0.453111	chr11
OR5C1	0.403109	chr11
OR5C1	0.403109	chr11
OR5C1	0.403109	chr11
OR5C1	0.403109	chr11
OR5C1	0.403109	chr11
OR5C1	0.403109	chr11
OR5C1	0.423612	chr11
OR1K1	0.423612	chr11
OR1K1	0.449632	chr11
OR1K1	0.489444	chr11
DENND1A	0.711275	chr11
DENND1A	0.711275	chr11
DENND1A	0.711275	chr11
DENND1A	0.711275	chr11
DENND1A	0.711275	chr11
DENND1A	0.711275	chr11
DENND1A	0.711275	chr11
DENND1A	0.711275	chr11
DENND1A	0.711275	chr11
DENND1A	0.711275	chr11
DENND1A	0.711275	chr11
DENND1A	0.711275	chr11
DENND1A	0.711275	chr11
LOC112448836	0.711275	chr11
LOC112448836	0.711275	chr11
LOC112448836	0.57635	chr11
LOC112448836	0.699335	chr11
LOC112448836	0.699335	chr11
LOC112448836	0.699335	chr11
PSMB7	0.518589	chr11
LOC100848407	0.555024	chr11
LOC100848407	0.542841	chr11
LOC100848407	0.542841	chr11
LOC100848407	0.542841	chr11
LOC100848407	0.542841	chr11
LOC100848407	0.579946	chr11
SCAI	0.431986	chr11
SCAI	0.431986	chr11
SCAI	0.445406	chr11
SCAI	0.445406	chr11
PPP6C	0.445406	chr11
PPP6C	0.445406	chr11
PPP6C	0.445406	chr11
PBX3	0.461199	chr11
PBX3	0.461199	chr11
PBX3	0.461199	chr11
PBX3	0.461199	chr11
PBX3	0.461199	chr11
PBX3	0.461199	chr11
PBX3	0.461199	chr11
PBX3	0.461199	chr11
PBX3	0.461199	chr11
PBX3	0.517566	chr11
PBX3	0.517566	chr11
PBX3	0.517566	chr11
PBX3	0.517566	chr11
LMX1B	0.396591	chr11
LMX1B	0.396591	chr11
FAM129B	0.88862	chr11
FAM129B	0.540503	chr11
FAM129B	0.540503	chr11
FAM129B	0.540503	chr11
FAM129B	0.540503	chr11
FAM129B	0.540503	chr11
SH2D3C	0.536786	chr11
SH2D3C	0.457187	chr11
SH2D3C	0.457187	chr11
CDK9	0.457187	chr11
CDK9	0.457187	chr11
URM1	1.24142	chr11
URM1	1.24142	chr11
PHYHD1	0.770166	chr11
PHYHD1	0.770166	chr11
PHYHD1	0.770166	chr11
PHYHD1	0.770166	chr11
PHYHD1	0.770166	chr11
PHYHD1	0.770166	chr11
PHYHD1	0.770166	chr11
DOLK	0.770166	chr11
DOLK	0.770166	chr11
NUP188	0.770166	chr11
NUP188	0.770166	chr11
NUP188	0.770166	chr11
NUP188	0.770166	chr11
LOC107132963	0.740584	chr11
LOC107132963	0.740584	chr11
LOC107132963	0.740584	chr11
LOC107132963	0.740584	chr11
LOC112448840	0.740584	chr11
LOC112448840	0.740584	chr11
PRRX2	1.12363	chr11
PRRX2	1.12363	chr11
PRRX2	1.12363	chr11
LOC107132964	1.12363	chr11
LOC107132964	1.12363	chr11
LOC107132964	0.963887	chr11
LOC107132964	0.963887	chr11
LOC107132964	0.963887	chr11
LOC107132964	0.963887	chr11
LOC107132964	0.963887	chr11
LOC107132964	0.963887	chr11
LOC107132964	0.963887	chr11
OLFM1	0.424104	chr11
OLFM1	0.559852	chr11
CCDC183	0.907007	chr11
CCDC183	0.907007	chr11
RABL6	0.907007	chr11
RABL6	0.907007	chr11
RABL6	0.907007	chr11
RABL6	0.907007	chr11
RABL6	0.907007	chr11
RABL6	0.907007	chr11
RABL6	0.907007	chr11
RABL6	0.907007	chr11
RABL6	0.907007	chr11
RABL6	0.907007	chr11
AJM1	0.907007	chr11
AJM1	0.907007	chr11
AJM1	0.907007	chr11
PHPT1	0.907007	chr11
PHPT1	0.907007	chr11
LOC100336564	0.740266	chr11
RNF208	1.27704	chr11
CYSRT1	1.27704	chr11
EXD3	0.804561	chr11
EXD3	0.779937	chr11
EXD3	0.779937	chr11
EXD3	0.779937	chr11
EXD3	0.779937	chr11
EXD3	0.779937	chr11
EXD3	0.779937	chr11
EXD3	0.779937	chr11
EXD3	0.779937	chr11
EXD3	0.779937	chr11
EXD3	0.779937	chr11
EXD3	0.779937	chr11
EXD3	0.779937	chr11
EXD3	0.779937	chr11
EXD3	0.87011	chr11
CACNA1B	1.1056	chr11
CACNA1B	1.1056	chr11
CACNA1B	1.1056	chr11
CACNA1B	1.1056	chr11
CACNA1B	1.1056	chr11
CACNA1B	1.1056	chr11
CACNA1B	1.1056	chr11
CACNA1B	1.1056	chr11
CACNA1B	1.1056	chr11
CACNA1B	1.1056	chr11
CACNA1B	1.1056	chr11
CACNA1B	1.95577	chr11
CACNA1B	1.95577	chr11
CACNA1B	1.95577	chr11
CACNA1B	1.95577	chr11
CACNA1B	1.95577	chr11
LOC104973514	0.401637	chr11
LOC104973514	0.401637	chr11
LOC104973514	0.475842	chr11
LOC104973514	0.442813	chr11
LOC104973514	0.442813	chr11
LOC104973514	0.411768	chr11
LOC104973514	0.492396	chr11
LOC104973514	0.492396	chr11
LOC104973514	0.492396	chr11
LOC104973514	0.492396	chr11
LOC104973514	0.492396	chr11
LOC104973514	0.492396	chr11
LOC104973514	0.492396	chr11
LOC104973514	0.492396	chr11
LOC104973514	0.492396	chr11
LOC104973514	0.492396	chr11
LOC104973514	0.492396	chr11
LOC104973514	0.492396	chr11
LOC104973514	0.492396	chr11
LOC104973514	0.492396	chr11
LOC104973514	0.458471	chr11
LOC104973514	0.458471	chr11
LOC104973514	0.551131	chr11
PCDH20	0.310714	chr12
PCDH20	0.407727	chr12
PCDH20	0.407727	chr12
PCDH20	0.420293	chr12
LOC112449179	0.339474	chr12
LOC112449179	0.316484	chr12
LOC112449179	0.316484	chr12
LOC112449179	0.316484	chr12
LOC112449179	0.316484	chr12
LOC112449179	0.268299	chr12
LOC112449179	0.271241	chr12
LOC112449179	0.234746	chr12
LOC112449179	0.234746	chr12
LOC112449179	0.234746	chr12
PCDH17	0.470781	chr12
PCDH17	0.540422	chr12
PCDH17	0.540422	chr12
PCDH17	0.577495	chr12
PCDH17	0.577495	chr12
PCDH17	0.577495	chr12
PCDH17	0.577495	chr12
MIR759	0.315243	chr12
DGKH	0.318268	chr12
DGKH	0.36319	chr12
DGKH	0.36319	chr12
DGKH	0.36319	chr12
DGKH	0.36319	chr12
DGKH	0.36319	chr12
LPAR6	0.400776	chr12
LPAR6	0.227537	chr12
LPAR6	0.227537	chr12
RB1	0.227537	chr12
RB1	0.227537	chr12
RB1	0.227537	chr12
RB1	0.227537	chr12
LOC112449043	0.329604	chr12
LOC112449043	0.329604	chr12
C12H13orf42	0.970715	chr12
C12H13orf42	0.970715	chr12
C12H13orf42	0.970715	chr12
C12H13orf42	0.970715	chr12
C12H13orf42	0.242162	chr12
C12H13orf42	0.242162	chr12
NHLRC3	0.227467	chr12
NHLRC3	0.227467	chr12
ALG5	0.562246	chr12
ALG5	0.562246	chr12
ALG5	0.562246	chr12
SERTM1	0.706438	chr12
SERTM1	0.70763	chr12
SERTM1	0.767229	chr12
SERTM1	0.767229	chr12
SERTM1	0.767229	chr12
SERTM1	0.767229	chr12
SERTM1	0.294242	chr12
SERTM1	0.302243	chr12
SERTM1	0.302243	chr12
SERTM1	0.277884	chr12
SERTM1	0.248195	chr12
SERTM1	0.248195	chr12
SERTM1	0.248195	chr12
SERTM1	0.248195	chr12
SERTM1	0.26774	chr12
SERTM1	0.26774	chr12
SOHLH2	0.233042	chr12
SOHLH2	0.225104	chr12
SOHLH2	0.225104	chr12
LOC104973559	0.509096	chr12
LOC104973559	0.509096	chr12
LOC104973559	0.509096	chr12
LOC104973559	0.309582	chr12
RFC3	0.257174	chr12
RFC3	0.257174	chr12
RFC3	0.257174	chr12
STARD13	0.494605	chr12
STARD13	0.494605	chr12
STARD13	0.641971	chr12
STARD13	0.912519	chr12
STARD13	0.912519	chr12
STARD13	0.953804	chr12
STARD13	0.953804	chr12
STARD13	0.953804	chr12
STARD13	0.90278	chr12
STARD13	0.90278	chr12
STARD13	0.90278	chr12
STARD13	0.90278	chr12
STARD13	0.90278	chr12
STARD13	0.90278	chr12
STARD13	0.90278	chr12
LOC107132979	0.90278	chr12
LOC107132979	0.90278	chr12
STARD13	0.225786	chr12
STARD13	0.226774	chr12
STARD13	0.226774	chr12
STARD13	0.226774	chr12
STARD13	0.226774	chr12
STARD13	0.226774	chr12
STARD13	0.226774	chr12
STARD13	0.226774	chr12
STARD13	0.226774	chr12
STARD13	0.225437	chr12
KL	0.225437	chr12
KL	0.225437	chr12
KL	0.383011	chr12
KL	0.383011	chr12
KL	0.395937	chr12
KL	0.331658	chr12
KL	0.331658	chr12
KL	0.331658	chr12
KL	0.331658	chr12
KL	0.331658	chr12
KL	0.443336	chr12
KL	0.443336	chr12
KL	0.443336	chr12
FRY	0.245961	chr12
FRY	0.245961	chr12
FRY	0.245961	chr12
FRY	0.245961	chr12
FRY	0.245961	chr12
FRY	0.245961	chr12
FRY	0.239716	chr12
FRY	0.229636	chr12
FRY	0.229137	chr12
FRY	0.229137	chr12
FRY	0.229137	chr12
FRY	0.229137	chr12
FRY	0.363834	chr12
FRY	0.374352	chr12
FRY	0.346978	chr12
FRY	0.346978	chr12
FRY	0.407899	chr12
FRY	0.407899	chr12
RXFP2	0.228691	chr12
RXFP2	0.228691	chr12
RXFP2	0.228691	chr12
RXFP2	0.228691	chr12
RXFP2	0.232364	chr12
RXFP2	0.282464	chr12
RXFP2	0.282464	chr12
RXFP2	0.282464	chr12
RXFP2	0.282464	chr12
RXFP2	0.282464	chr12
RXFP2	0.282464	chr12
RXFP2	0.389781	chr12
RXFP2	0.389781	chr12
RXFP2	0.389781	chr12
RXFP2	0.307486	chr12
RXFP2	0.307486	chr12
RXFP2	0.307486	chr12
RXFP2	0.307486	chr12
[truncated: 10,535 more rows]

## Sheet: Table S9
Table S9. Functional enrichment analysis of the 240 genes detected in Nigerian cattle by SweeD
Source of GO category	Category description	GO term	Adjusted P value*	Gene name
GO:BP	negative regulation of epithelial cell proliferation	GO:0050680	0.0106215	DLG1,IL12A,CD109,PTPRK,ATOH8,EPPK1
GO:BP	endothelial cell proliferation	GO:0001935	0.0140796	DLG1,IL12A,PIK3CB
GO:BP	T cell cytokine production	GO:0002369	0.0176564	DLG1,IL12A
GO:BP	cell activation	GO:0001775	0.0376064	DLG1,IL12A,PIK3CB,SLC39A10,SERPINE2,IL6R
GO:BP	export across plasma membrane	GO:0140115	0.0433314	DLG1,ATP1A1,ATP2B1
GO:CC	neuromuscular junction	GO:0031594	0.00734486	DLG1,SERPINE2,UNC13B,LAMA4
GO:CC	lateral plasma membrane	GO:0016328	0.00907422	DLG1,ATP1A1,ATP2B1
GO:CC	basolateral plasma membrane	GO:0016323	0.0303908	DLG1,ATP1A1,ATP2B1,MLC1
GO:CC	lateral loop	GO:0043219	0.0343134	DLG1
KEGG	Viral carcinogenesis	KEGG:05203	0.0385183	DLG1,RASA2,PIK3CB
*P values are Bonferroni-corrected at P values ≤ 5e-2

## Sheet: Table S10
Table S10. Functional enrichment analysis for Nigerian cattle vs (European taurine and outgroup)
Source of GO category	Category description	GO term	Adjusted P value*	Gene name
GO:MF	binding	GO:0005488	0.00232491	KCNN2,THOC3,NOX5,TLE3,NEO1,CD276,KHNYN,TSSK4,DPH6,SPRED1,FRMD6,RBPMS2,USP3,ANXA2,TCF12,MNS1,PRTG,PYGO1,TMOD2,SHC4,MYEF2,CGRRF1,ATG14,PRKCH,PPP1R36,MAX,GPHN,RAD51B,GALNT16,NEK9,FLRT2,FOXN3,SEMA4C,DYSF,TGFA,SPAST,PKDCC,PRKCE,MCFD2,IL1A,FOXI3,REEP1,TMSB10,CTNNA2,GALNT14,BABAM2,CAD,ASXL2,DNMT3A,POMC,SDC1,NBAS,ODC1,DAB2IP,TTLL11,ZBTB6,DENND1A,PPP6C,PBX3,LMX1B,SH2D3C,CDK9,PRRX2,RABL6,PHPT1,LOC100336564…
GO:MF	cation binding	GO:0043169	0.0155701	NOX5,TSSK4,USP3,ANXA2,PYGO1,CGRRF1,GPHN,GALNT16,DYSF,MCFD2,IL1A,GALNT14,CAD,ASXL2,DNMT3A,PPP6C,LMX1B,RNF208,CACNA1B,PCDH20,PCDH17,LNX2,ATP12A,PCDH9,RAP2A,DZANK1,MYT1,GATA5,CDH4,ZCCHC3,CDK5RAP1,CBFA2T2,NECAB3,NFS1,STK4,PLTP,MOCS3,LOC789384,ASAP1,ST18,CYP7B1,PDE7A,EYA1,CDH17,PDP1,MMP16,SIK2,SIK3,DPAGT1,MICAL2,SCUBE2,TRIM66,P4HA3,ACER3,KCNA4,PHF21A,DYRK3,ESRRG,RERE,MMP23,MIB2,AGRN,FBLIM1,HMCN1,SMYD2…
GO:MF	metal ion binding	GO:0046872	0.0227037	NOX5,TSSK4,USP3,ANXA2,PYGO1,CGRRF1,GPHN,GALNT16,DYSF,MCFD2,IL1A,GALNT14,CAD,ASXL2,DNMT3A,PPP6C,LMX1B,RNF208,CACNA1B,PCDH20,PCDH17,LNX2,ATP12A,PCDH9,RAP2A,DZANK1,MYT1,GATA5,CDH4,ZCCHC3,CDK5RAP1,CBFA2T2,NECAB3,NFS1,STK4,MOCS3,LOC789384,ASAP1,ST18,CYP7B1,PDE7A,EYA1,CDH17,PDP1,MMP16,SIK2,SIK3,DPAGT1,MICAL2,SCUBE2,TRIM66,P4HA3,ACER3,KCNA4,PHF21A,DYRK3,ESRRG,RERE,MMP23,MIB2,AGRN,FBLIM1,HMCN1,SMYD2,NR3C…
GO:BP	anatomical structure development	GO:0048856	3.52149e-09	NEO1,TSSK4,SPRED1,FRMD6,RBPMS2,ANXA2,TCF12,MNS1,PRTG,PYGO1,TMOD2,PRKCH,RAD51B,NRXN3,FLRT2,GALC,FOXN3,SEMA4C,SLC4A5,DYSF,TGFA,SPAST,PKDCC,IL1A,FOXI3,CTNNA2,GMCL1,DRC1,ASXL2,DNMT3A,SDC1,DAB2IP,PBX3,LMX1B,CDK9,PRRX2,OLFM1,LOC100336564,PCDH17,LPAR6,ALG5,SOHLH2,STARD13,KL,RXFP2,SGCG,IFT88,GJB6,KLHL1,DACH1,POU4F1,SPRY2,SLITRK1,RAP2A,IL2RA,NEBL,PIP4K2A,SYNDIG1,ATRN,DDRGK1,LZTS3,GATA5,CDH4,TFAP2C,PLAGL2,…
GO:BP	developmental process	GO:0032502	1.27214e-08	NEO1,TSSK4,SPRED1,FRMD6,RBPMS2,ANXA2,TCF12,MNS1,PRTG,PYGO1,TMOD2,SHC4,PRKCH,RAD51B,NRXN3,FLRT2,GALC,FOXN3,SEMA4C,SLC4A5,DYSF,TGFA,SPAST,PKDCC,IL1A,FOXI3,CTNNA2,GMCL1,DRC1,ASXL2,DNMT3A,SDC1,DAB2IP,PBX3,LMX1B,CDK9,PRRX2,OLFM1,LOC100336564,PCDH17,LPAR6,ALG5,SOHLH2,STARD13,KL,RXFP2,SGCG,IFT88,GJB6,KLHL1,DACH1,POU4F1,SPRY2,SLITRK1,RAP2A,IL2RA,NEBL,PIP4K2A,SYNDIG1,ATRN,DDRGK1,LZTS3,TCFL5,GATA5,CDH4,TFA…
GO:BP	cellular developmental process	GO:0048869	2.30742e-07	NEO1,TSSK4,SPRED1,FRMD6,RBPMS2,TCF12,PRTG,PYGO1,TMOD2,SHC4,PRKCH,FLRT2,SEMA4C,SLC4A5,DYSF,SPAST,PKDCC,IL1A,FOXI3,CTNNA2,GMCL1,ASXL2,SDC1,DAB2IP,PBX3,LMX1B,CDK9,SOHLH2,IFT88,KLHL1,POU4F1,SPRY2,SLITRK1,RAP2A,NEBL,PIP4K2A,ATRN,LZTS3,TCFL5,GATA5,CDH4,E2F1,ROMO1,STK4,NFATC2,SCRT1,ADGRB1,TRAPPC9,SLA,ASAP1,PPDPFL,TOX,EYA1,RDH10,CSMD3,CDH17,C15H11ORF34,POU2F3,PLEKHB1,CELF1,APLNR,NFASC,DYRK3,RERE,PRKCZ,AG…
GO:BP	multicellular organism development	GO:0007275	2.47993e-07	NEO1,SPRED1,ANXA2,TCF12,MNS1,PRTG,PYGO1,PRKCH,RAD51B,NRXN3,FLRT2,GALC,FOXN3,SEMA4C,SLC4A5,DYSF,TGFA,SPAST,PKDCC,IL1A,CTNNA2,GMCL1,DRC1,ASXL2,DNMT3A,DAB2IP,PBX3,LMX1B,PRRX2,OLFM1,LOC100336564,PCDH17,LPAR6,ALG5,STARD13,KL,RXFP2,SGCG,IFT88,GJB6,KLHL1,DACH1,POU4F1,SPRY2,SLITRK1,RAP2A,IL2RA,NEBL,PIP4K2A,SYNDIG1,ATRN,DDRGK1,LZTS3,GATA5,CDH4,TFAP2C,PLAGL2,E2F1,IFT52,STK4,NFATC2,SCRT1,HSF1,ADGRB1,TRAPPC9…
GO:BP	cell development	GO:0048468	2.6562e-07	NEO1,TSSK4,FRMD6,TCF12,PRTG,PYGO1,TMOD2,FLRT2,SEMA4C,SLC4A5,DYSF,SPAST,IL1A,CTNNA2,GMCL1,SDC1,DAB2IP,PBX3,SOHLH2,IFT88,KLHL1,POU4F1,SLITRK1,RAP2A,NEBL,PIP4K2A,ATRN,LZTS3,CDH4,NFATC2,SCRT1,ASAP1,TOX,EYA1,RDH10,CSMD3,CELF1,NFASC,RERE,PRKCZ,TDRD5,EDNRA,FAT4,P2RX2,SRRM4,FBXW8,PTPN11,MYO18B,ZFPM1,CNGB1,CDH11,NRN1L,ZFHX3,ZNF536,DMRTC2,MMD,TMEM132E,TMEM98,GAS7,RNF112,GFAP,TIAM1,CHODL,CXADR,ROBO2,ROBO1,E…
GO:BP	cell differentiation	GO:0030154	5.37489e-07	NEO1,TSSK4,SPRED1,FRMD6,RBPMS2,TCF12,PRTG,PYGO1,TMOD2,SHC4,PRKCH,FLRT2,SEMA4C,SLC4A5,DYSF,SPAST,PKDCC,IL1A,FOXI3,CTNNA2,GMCL1,ASXL2,SDC1,DAB2IP,PBX3,LMX1B,CDK9,SOHLH2,IFT88,KLHL1,POU4F1,SPRY2,SLITRK1,RAP2A,NEBL,PIP4K2A,ATRN,LZTS3,TCFL5,GATA5,CDH4,E2F1,STK4,NFATC2,SCRT1,ADGRB1,TRAPPC9,SLA,ASAP1,PPDPFL,TOX,EYA1,RDH10,CSMD3,CDH17,C15H11ORF34,POU2F3,PLEKHB1,CELF1,APLNR,NFASC,DYRK3,RERE,PRKCZ,AGRN,TDR…
GO:BP	system development	GO:0048731	2.08629e-06	NEO1,SPRED1,ANXA2,TCF12,PRTG,PYGO1,PRKCH,NRXN3,FLRT2,GALC,FOXN3,SEMA4C,SLC4A5,DYSF,TGFA,SPAST,PKDCC,IL1A,CTNNA2,DRC1,ASXL2,DAB2IP,PBX3,LMX1B,OLFM1,LOC100336564,PCDH17,STARD13,KL,RXFP2,SGCG,IFT88,GJB6,KLHL1,POU4F1,SPRY2,SLITRK1,RAP2A,IL2RA,NEBL,PIP4K2A,SYNDIG1,ATRN,DDRGK1,LZTS3,GATA5,CDH4,TFAP2C,E2F1,IFT52,STK4,NFATC2,SCRT1,HSF1,ADGRB1,TRAPPC9,TG,ASAP1,RB1CC1,TOX,CRH,EYA1,RDH10,CSMD3,CDH17,MMP16,C…
GO:BP	neuron development	GO:0048666	8.38993e-06	NEO1,FLRT2,SEMA4C,SPAST,CTNNA2,DAB2IP,PBX3,IFT88,KLHL1,POU4F1,SLITRK1,RAP2A,LZTS3,CDH4,ASAP1,TOX,CSMD3,NFASC,RERE,PRKCZ,FAT4,SRRM4,FBXW8,PTPN11,CNGB1,CDH11,NRN1L,TMEM132E,GAS7,GFAP,TIAM1,CHODL,ROBO2,ROBO1,EPHA3,HES1,EPHB1,TMEM108,MAP1B,ISL1,HCN1,CTNND2,CHRNA7,PTPN9,BCL11B,GOLGA4,LRTM1,TWF2,MAP4,SKOR2,DCC,NEDD4L,SEMA4G,INPP5F,GPM6A,TENM3,ZNF365,EGR2,CDH23,KIRREL3,ROM1,SHANK2,TH,ZNF804A,EN1,KLF7,EP…
GO:BP	neuron differentiation	GO:0030182	9.2928e-06	NEO1,TCF12,FLRT2,SEMA4C,SPAST,CTNNA2,DAB2IP,PBX3,LMX1B,IFT88,KLHL1,POU4F1,SLITRK1,RAP2A,LZTS3,CDH4,TRAPPC9,ASAP1,TOX,EYA1,CSMD3,NFASC,RERE,PRKCZ,FAT4,SRRM4,FBXW8,PTPN11,CNGB1,CDH11,NRN1L,ZFHX3,ZNF536,MMD,TMEM132E,GAS7,RNF112,GFAP,TIAM1,CHODL,ROBO2,ROBO1,EPHA3,HES1,EPHB1,TMEM108,MAP1B,ISL1,HCN1,CTNND2,CHRNA7,PTPN9,BCL11B,JAG2,GOLGA4,LRTM1,TWF2,MAP4,ZNF521,SKOR2,DCC,NEDD4L,SEMA4G,INPP5F,GPM6A,TENM3…
GO:BP	generation of neurons	GO:0048699	2.8613e-05	NEO1,TCF12,PRTG,FLRT2,SEMA4C,SPAST,CTNNA2,DAB2IP,PBX3,LMX1B,IFT88,KLHL1,POU4F1,SLITRK1,RAP2A,LZTS3,CDH4,SCRT1,TRAPPC9,ASAP1,TOX,EYA1,CSMD3,NFASC,RERE,PRKCZ,HHIP,FAT4,SRRM4,FBXW8,PTPN11,CNGB1,CDH11,NRN1L,ZFHX3,ZNF536,MMD,TMEM132E,TMEM98,GAS7,RNF112,GFAP,TIAM1,CHODL,ROBO2,ROBO1,EPHA3,HES1,EPHB1,TMEM108,MAP1B,ISL1,HCN1,CTNND2,CHRNA7,PTPN9,BCL11B,JAG2,GOLGA4,LRTM1,TWF2,MAP4,ZNF521,SKOR2,DCC,NEDD4L,SE…
GO:BP	neurogenesis	GO:0022008	3.23114e-05	NEO1,TCF12,PRTG,FLRT2,SEMA4C,SPAST,CTNNA2,DAB2IP,PBX3,LMX1B,IFT88,KLHL1,POU4F1,SLITRK1,RAP2A,LZTS3,CDH4,SCRT1,TRAPPC9,ASAP1,TOX,EYA1,CSMD3,NFASC,RERE,PRKCZ,HHIP,FAT4,SRRM4,FBXW8,PTPN11,CNGB1,CDH11,NRN1L,ZFHX3,ZNF536,MMD,TMEM132E,CCL2,TMEM98,GAS7,RNF112,GFAP,TIAM1,CHODL,ROBO2,ROBO1,EPHA3,HES1,EPHB1,TMEM108,MAP1B,ISL1,HCN1,FGF10,CTNND2,BTBD1,CHRNA7,PTPN9,BCL11B,JAG2,GOLGA4,LRTM1,TWF2,MAP4,ZNF521,SK…
GO:BP	nervous system development	GO:0007399	8.39692e-05	NEO1,TCF12,PRTG,NRXN3,FLRT2,GALC,SEMA4C,SPAST,CTNNA2,DAB2IP,PBX3,LMX1B,OLFM1,LOC100336564,PCDH17,IFT88,KLHL1,POU4F1,SLITRK1,RAP2A,SYNDIG1,ATRN,LZTS3,CDH4,E2F1,IFT52,STK4,SCRT1,ADGRB1,TRAPPC9,TG,ASAP1,TOX,EYA1,CSMD3,CNTN5,ACER3,NFASC,RERE,PRKCZ,AGRN,EDNRA,HHIP,INTU,FAT4,SRRM4,FBXW8,PTPN11,RNF10,CNGB1,CDH11,NRN1L,ZFHX3,ZNF536,TEAD2,MMD,TMEM132E,CCL2,TMEM98,ABR,ARHGEF15,GAS7,RNF112,HOXB8,GFAP,RBFOX3…
GO:BP	regulation of cell differentiation	GO:0045595	0.000117516	SPRED1,RBPMS2,TCF12,PRTG,PRKCH,FLRT2,SEMA4C,PKDCC,IL1A,CTNNA2,ASXL2,DAB2IP,CDK9,POU4F1,SPRY2,SLITRK1,RAP2A,LZTS3,TCFL5,GATA5,CDH4,E2F1,STK4,NFATC2,SCRT1,ADGRB1,ASAP1,TOX,EYA1,CSMD3,PLEKHB1,PRKCZ,FAT4,TESC,FBXW8,TBX5,PTPN11,ZFPM1,ZFHX3,ZNF536,EHD2,TEAD2,MMD,TMEM98,RNF112,HOXB8,GFAP,TIAM1,CHODL,ROBO2,ROBO1,EPHA3,IQCB1,HES1,IL12A,WWTR1,EPHB1,NPHP3,PIK3R1,FST,ISL1,FGF10,ADAMTS12,DROSHA,PTPN9,BCL11B,G…
GO:BP	regulation of multicellular organismal process	GO:0051239	0.000228329	TLE3,CD276,SPRED1,TCF12,PRTG,PRKCH,FLRT2,SEMA4C,TACR1,PKDCC,PRKCE,IL1A,CTNNA2,POMC,DAB2IP,PBX3,LOC100336564,CACNA1B,STARD13,KL,POU4F1,SPRY2,SLITRK1,RAP2A,IL2RA,SYNDIG1,ATRN,LZTS3,GATA5,CDH4,ZCCHC3,STK4,NFATC2,SCRT1,HSF1,ADGRB1,TG,ASAP1,TOX,CRH,EYA1,CSMD3,ARHGAP42,CELF1,APLNR,ESRRG,PRKCZ,AGRN,INTU,FAT4,TRPC3,TESC,FBXW8,TBX5,PTPN11,RNF10,ZFPM1,GNAO1,LCAT,ZFHX3,ZNF536,ZNF580,LOC100301263,MMD,TMEM98,…
GO:BP	regulation of nervous system development	GO:0051960	0.000503611	TCF12,PRTG,FLRT2,SEMA4C,CTNNA2,DAB2IP,LOC100336564,POU4F1,SLITRK1,RAP2A,SYNDIG1,LZTS3,CDH4,SCRT1,ADGRB1,TG,ASAP1,TOX,EYA1,CSMD3,AGRN,FBXW8,RNF10,ZFHX3,ZNF536,MMD,TMEM98,ARHGEF15,RNF112,GFAP,TIAM1,CHODL,ROBO2,ROBO1,EPHA3,HES1,EPHB1,ISL1,PTPN9,BCL11B,GOLGA4,LRTM1,TWF2,SKOR2,NEDD4L,SEMA4G,INPP5F,ZNF365,EGR2,NRG3,SHANK2,ASCL2,ZNF804A,SERPINE2,GRHL3,SNAPIN,NGF,LRIG2,BARHL2,PRKACB,NEGR1,DMRTA2,COBL,SEM…
GO:BP	neuron projection development	GO:0031175	0.000652588	NEO1,FLRT2,SEMA4C,SPAST,CTNNA2,DAB2IP,IFT88,KLHL1,POU4F1,SLITRK1,RAP2A,LZTS3,CDH4,ASAP1,TOX,CSMD3,NFASC,RERE,PRKCZ,FAT4,FBXW8,PTPN11,CDH11,NRN1L,GAS7,GFAP,TIAM1,CHODL,ROBO2,ROBO1,EPHA3,HES1,EPHB1,TMEM108,MAP1B,ISL1,CTNND2,CHRNA7,PTPN9,BCL11B,GOLGA4,LRTM1,TWF2,MAP4,SKOR2,DCC,NEDD4L,SEMA4G,INPP5F,GPM6A,ZNF365,EGR2,CDH23,KIRREL3,SHANK2,ZNF804A,KLF7,EPHA2,SNAPIN,NGF,LRIG2,BARHL2,NEGR1,COBL,SEMA3D,SEM…
GO:BP	regulation of multicellular organismal development	GO:2000026	0.0014052	SPRED1,TCF12,PRTG,PRKCH,FLRT2,SEMA4C,PKDCC,IL1A,CTNNA2,DAB2IP,LOC100336564,STARD13,KL,POU4F1,SPRY2,SLITRK1,RAP2A,IL2RA,SYNDIG1,LZTS3,GATA5,CDH4,STK4,NFATC2,SCRT1,ADGRB1,TG,ASAP1,TOX,EYA1,CSMD3,APLNR,PRKCZ,AGRN,FAT4,TESC,FBXW8,TBX5,PTPN11,RNF10,ZFPM1,ZFHX3,ZNF536,MMD,TMEM98,ARHGEF15,RNF112,EPN2,HOXB8,GFAP,TIAM1,CHODL,CXADR,ROBO2,ROBO1,EPHA3,TFRC,HES1,IL12A,WWTR1,EPHB1,PIK3R1,FST,ISL1,FGF10,ADAMTS1…
GO:BP	anatomical structure morphogenesis	GO:0009653	0.00176856	NEO1,SPRED1,FRMD6,TMOD2,FLRT2,FOXN3,SEMA4C,DYSF,TGFA,SPAST,PKDCC,IL1A,FOXI3,CTNNA2,ASXL2,DAB2IP,PBX3,STARD13,GJB6,POU4F1,SPRY2,SLITRK1,RAP2A,NEBL,ATRN,LZTS3,GATA5,CDH4,IFT52,STK4,NFATC2,ADGRB1,EYA1,RDH10,MMP16,C15H11ORF34,MICAL2,FJX1,APLNR,NFASC,RERE,PRKCZ,AGRN,FBLIM1,EDNRA,HHIP,INTU,FAT4,FBXW8,TBX5,PTPN11,MYO18B,FOXL1,ZFPM1,CDH11,NRN1L,PSMB10,EHD2,TEAD2,CCL2,ABR,KDM6B,ARHGEF15,GAS7,EPN2,HOXB8,ME…
GO:BP	regulation of developmental process	GO:0050793	0.00210228	SPRED1,RBPMS2,TCF12,PRTG,PRKCH,FLRT2,SEMA4C,PKDCC,IL1A,CTNNA2,ASXL2,DAB2IP,CDK9,LOC100336564,STARD13,KL,POU4F1,SPRY2,SLITRK1,RAP2A,IL2RA,SYNDIG1,ATRN,LZTS3,TCFL5,GATA5,CDH4,E2F1,STK4,NFATC2,SCRT1,HSF1,ADGRB1,TG,ASAP1,TOX,EYA1,CSMD3,PLEKHB1,CELF1,APLNR,PRKCZ,AGRN,FBLIM1,FAT4,TESC,FBXW8,TBX5,PTPN11,RNF10,ZFPM1,ZFHX3,ZNF536,EHD2,TEAD2,MMD,CCL2,TMEM98,ABR,ARHGEF15,RNF112,EPN2,HOXB8,GFAP,TIAM1,CHODL,C…
GO:BP	movement of cell or subcellular component	GO:0006928	0.00223786	NEO1,TSSK4,SPRED1,FRMD6,FLRT2,SEMA4C,TACR1,DYSF,SPAST,PRKCE,TMSB10,CTNNA2,DRC1,SDC1,DAB2IP,SCAI,PHPT1,STARD13,IFT88,DACH1,POU4F1,SPRY2,RAP2A,ATRN,DDRGK1,CDH4,KIF3B,IFT52,STK4,PLTP,ELMO2,NFATC2,SCRT1,ADGRB1,PTP4A3,C15H11ORF34,NFASC,KIFAP3,TNFSF18,PEX14,KIF1B,RERE,MGARP,TBX5,PTPN11,RIPOR1,ZNF580,CCL2,ABR,DNAH9,TTLL6,WIPF2,CXADR,ROBO1,EPHA3,HES1,CCDC39,IL12A,EPHB1,AMOTL2,TMEM108,ITGB2,EFCAB9,MAP1B,P…
GO:BP	regulation of neuron differentiation	GO:0045664	0.00408138	TCF12,SEMA4C,CTNNA2,DAB2IP,SLITRK1,RAP2A,LZTS3,CDH4,ASAP1,TOX,EYA1,CSMD3,FBXW8,ZFHX3,ZNF536,MMD,RNF112,GFAP,TIAM1,CHODL,ROBO2,ROBO1,EPHA3,HES1,ISL1,PTPN9,BCL11B,GOLGA4,TWF2,SKOR2,NEDD4L,SEMA4G,INPP5F,SHANK2,ZNF804A,SNAPIN,NGF,LRIG2,BARHL2,NEGR1,COBL,SEMA3D,SEMA3C,HECW1,GLI3,CNTN1,ASCL1,PPP3CA,WNT3A,PRKCSH,FSTL4,SPOCK1,KANK1,NEFL,PTK2B,ROR2,TRIM32,BRINP1,ADGRB3,FUT9,EPHA7
GO:BP	regulation of neurogenesis	GO:0050767	0.00564011	TCF12,PRTG,FLRT2,SEMA4C,CTNNA2,DAB2IP,POU4F1,SLITRK1,RAP2A,LZTS3,CDH4,SCRT1,ASAP1,TOX,EYA1,CSMD3,FBXW8,ZFHX3,ZNF536,MMD,TMEM98,RNF112,GFAP,TIAM1,CHODL,ROBO2,ROBO1,EPHA3,HES1,ISL1,PTPN9,BCL11B,GOLGA4,TWF2,SKOR2,NEDD4L,SEMA4G,INPP5F,ZNF365,EGR2,NRG3,SHANK2,ASCL2,ZNF804A,SERPINE2,SNAPIN,NGF,LRIG2,BARHL2,NEGR1,DMRTA2,COBL,SEMA3D,SEMA3C,HECW1,GLI3,CNTN1,ASCL1,PPP3CA,WNT3A,PRKCSH,FSTL4,JADE2,SPOCK1,KAN…
GO:BP	animal organ development	GO:0048513	0.00657327	SPRED1,ANXA2,PYGO1,PRKCH,FLRT2,FOXN3,SEMA4C,SLC4A5,TGFA,PKDCC,IL1A,CTNNA2,DRC1,ASXL2,DAB2IP,PBX3,KL,RXFP2,SGCG,IFT88,GJB6,KLHL1,POU4F1,SPRY2,NEBL,PIP4K2A,ATRN,DDRGK1,GATA5,TFAP2C,E2F1,IFT52,STK4,HSF1,TRAPPC9,TG,RB1CC1,TOX,CRH,EYA1,RDH10,CDH17,MMP16,MICAL2,FJX1,NUP160,APLNR,DYRK3,RERE,PRKCZ,AGRN,EDNRA,HHIP,INTU,FAT4,P2RX2,TESC,FBXW8,TBX5,PTPN11,MYO18B,PATZ1,FOXL1,ZFPM1,PSKH1,ZFHX3,GYS1,TEAD2,ZNF78…
GO:BP	regulation of neuron projection development	GO:0010975	0.00928918	SEMA4C,CTNNA2,DAB2IP,SLITRK1,RAP2A,LZTS3,CDH4,ASAP1,TOX,CSMD3,FBXW8,GFAP,TIAM1,CHODL,ROBO2,ROBO1,EPHA3,PTPN9,GOLGA4,TWF2,SKOR2,NEDD4L,SEMA4G,INPP5F,SHANK2,ZNF804A,SNAPIN,NGF,LRIG2,BARHL2,NEGR1,COBL,SEMA3D,SEMA3C,HECW1,CNTN1,PPP3CA,WNT3A,PRKCSH,FSTL4,SPOCK1,KANK1,NEFL,PTK2B,ROR2,ADGRB3,FUT9,EPHA7
GO:BP	cell projection organization	GO:0030030	0.0107073	NEO1,MNS1,FLRT2,SEMA4C,SPAST,CTNNA2,DRC1,DAB2IP,IFT88,KLHL1,POU4F1,SPRY2,SLITRK1,RAP2A,LZTS3,CDH4,IFT52,ASAP1,TOX,CSMD3,TMEM67,NFASC,KIFAP3,RERE,PRKCZ,INTU,FAT4,FBXW8,PTPN11,CDH11,NRN1L,EHD2,GAS7,GFAP,TIAM1,CHODL,ROBO2,ROBO1,EPHA3,IQCB1,HES1,CCDC39,WWTR1,EPHB1,TMEM108,NPHP3,MAP1B,ISL1,SPEF2,GOLPH3,DNAH5,CTNND2,CHRNA7,PTPN9,BCL11B,GOLGA4,LRTM1,TWF2,MAP4,SKOR2,DCC,NEDD4L,PLCE1,SEMA4G,INPP5F,GPM6A,R…
GO:BP	plasma membrane bounded cell projection organization	GO:0120036	0.0132576	NEO1,MNS1,FLRT2,SEMA4C,SPAST,CTNNA2,DRC1,DAB2IP,IFT88,KLHL1,POU4F1,SLITRK1,RAP2A,LZTS3,CDH4,IFT52,ASAP1,TOX,CSMD3,TMEM67,NFASC,KIFAP3,RERE,PRKCZ,INTU,FAT4,FBXW8,PTPN11,CDH11,NRN1L,EHD2,GAS7,GFAP,TIAM1,CHODL,ROBO2,ROBO1,EPHA3,IQCB1,HES1,CCDC39,WWTR1,EPHB1,TMEM108,NPHP3,MAP1B,ISL1,SPEF2,GOLPH3,DNAH5,CTNND2,CHRNA7,PTPN9,BCL11B,GOLGA4,LRTM1,TWF2,MAP4,SKOR2,DCC,NEDD4L,PLCE1,SEMA4G,INPP5F,GPM6A,ZNF365,…
GO:BP	locomotion	GO:0040011	0.0200564	NEO1,TSSK4,SPRED1,FLRT2,SEMA4C,TACR1,DYSF,PRKCE,TMSB10,CTNNA2,DRC1,SDC1,DAB2IP,SCAI,PHPT1,STARD13,DACH1,POU4F1,SPRY2,RAP2A,ATRN,DDRGK1,CDH4,STK4,PLTP,ELMO2,NFATC2,SCRT1,ADGRB1,PTP4A3,C15H11ORF34,NFASC,TNFSF18,RERE,TBX5,PTPN11,RIPOR1,ZNF580,CCL2,ABR,CXADR,ROBO2,ROBO1,EPHA3,HES1,CCDC39,IL12A,EPHB1,AMOTL2,ITGB2,EFCAB9,PIK3R1,ITGA1,ISL1,FGF10,SPEF2,ADAMTS12,GOLPH3,DNAH5,PDCD6,IL16,CHRNA7,BCL11B,ITGA9…
GO:BP	cell projection morphogenesis	GO:0048858	0.0201986	NEO1,FLRT2,SEMA4C,SPAST,CTNNA2,DAB2IP,SLITRK1,RAP2A,LZTS3,CDH4,NFASC,RERE,PRKCZ,FBXW8,PTPN11,CDH11,NRN1L,GAS7,TIAM1,CHODL,ROBO2,ROBO1,EPHA3,EPHB1,TMEM108,MAP1B,ISL1,CTNND2,CHRNA7,BCL11B,GOLGA4,LRTM1,TWF2,SKOR2,DCC,NEDD4L,SEMA4G,GPM6A,ZNF365,EGR2,KIRREL3,SHANK2,KLF7,EPHA2,NGF,BARHL2,COBL,SEMA3D,SEMA3C,HECW1,GLI3,RBFOX2,RAC2,PACSIN2,PPP3CA,EPHA5,WNT3A,FSTL4,JADE2,NFIB,KANK1,NEFL,ADGRB3,EPHA7
GO:BP	neuron projection morphogenesis	GO:0048812	0.027354	NEO1,FLRT2,SEMA4C,SPAST,CTNNA2,DAB2IP,SLITRK1,RAP2A,LZTS3,CDH4,NFASC,RERE,PRKCZ,FBXW8,PTPN11,CDH11,NRN1L,GAS7,TIAM1,CHODL,ROBO2,ROBO1,EPHA3,EPHB1,TMEM108,MAP1B,ISL1,CTNND2,CHRNA7,BCL11B,GOLGA4,LRTM1,TWF2,SKOR2,DCC,NEDD4L,SEMA4G,GPM6A,ZNF365,EGR2,KIRREL3,SHANK2,KLF7,EPHA2,NGF,BARHL2,COBL,SEMA3D,SEMA3C,HECW1,GLI3,RBFOX2,RAC2,PPP3CA,EPHA5,WNT3A,FSTL4,JADE2,NFIB,NEFL,ADGRB3,EPHA7
GO:BP	plasma membrane bounded cell projection morphogenesis	GO:0120039	0.0334653	NEO1,FLRT2,SEMA4C,SPAST,CTNNA2,DAB2IP,SLITRK1,RAP2A,LZTS3,CDH4,NFASC,RERE,PRKCZ,FBXW8,PTPN11,CDH11,NRN1L,GAS7,TIAM1,CHODL,ROBO2,ROBO1,EPHA3,EPHB1,TMEM108,MAP1B,ISL1,CTNND2,CHRNA7,BCL11B,GOLGA4,LRTM1,TWF2,SKOR2,DCC,NEDD4L,SEMA4G,GPM6A,ZNF365,EGR2,KIRREL3,SHANK2,KLF7,EPHA2,NGF,BARHL2,COBL,SEMA3D,SEMA3C,HECW1,GLI3,RBFOX2,RAC2,PPP3CA,EPHA5,WNT3A,FSTL4,JADE2,NFIB,KANK1,NEFL,ADGRB3,EPHA7
GO:BP	cell part morphogenesis	GO:0032990	0.0337561	NEO1,FLRT2,SEMA4C,SPAST,CTNNA2,DAB2IP,SLITRK1,RAP2A,LZTS3,CDH4,NFASC,RERE,PRKCZ,FBXW8,PTPN11,CDH11,NRN1L,GAS7,TIAM1,CHODL,ROBO2,ROBO1,EPHA3,EPHB1,TMEM108,MAP1B,ISL1,CTNND2,CHRNA7,BCL11B,GOLGA4,LRTM1,TWF2,SKOR2,DCC,NEDD4L,SEMA4G,GPM6A,ZNF365,EGR2,KIRREL3,SHANK2,KLF7,EPHA2,NGF,BARHL2,COBL,SEMA3D,SEMA3C,HECW1,GLI3,SSBP1,RBFOX2,RAC2,PACSIN2,PPP3CA,EPHA5,WNT3A,FSTL4,JADE2,NFIB,KANK1,NEFL,ADGRB3,EPHA7
GO:BP	regulation of cell development	GO:0060284	0.0343439	TCF12,PRTG,FLRT2,SEMA4C,CTNNA2,DAB2IP,POU4F1,SLITRK1,RAP2A,LZTS3,CDH4,SCRT1,ASAP1,TOX,EYA1,CSMD3,FBXW8,ZFHX3,ZNF536,MMD,TMEM98,RNF112,GFAP,TIAM1,CHODL,ROBO2,ROBO1,EPHA3,HES1,ISL1,PTPN9,BCL11B,GOLGA4,TWF2,SIGLEC15,SKOR2,NEDD4L,SEMA4G,INPP5F,ZNF365,EGR2,NRG3,SHANK2,ASCL2,ZNF804A,SERPINE2,SNAPIN,NGF,LRIG2,BARHL2,NEGR1,DMRTA2,COBL,SEMA3D,SEMA3C,HECW1,GLI3,WEE2,CNTN1,ASCL1,PTHLH,PDE5A,PPP3CA,CLOCK,WNT…
GO:BP	regulation of localization	GO:0032879	0.0487769	KCNN2,SPRED1,NRXN3,FLRT2,SEMA4C,TACR1,DYSF,PKDCC,PRKCE,IL1A,TMSB10,CTNNA2,DRC1,POMC,SDC1,DAB2IP,SCAI,PHPT1,CACNA1B,PCDH17,STARD13,XPO4,DACH1,SPRY2,RAP2A,DDRGK1,SIRPB1,STK4,PLTP,SCRT1,ADGRB1,PTP4A3,CRH,SLC30A8,C15H11ORF34,FXYD6,C2CD2L,KCNA4,ARHGAP1,APLNR,TNFSF18,EDNRA,TRPC3,RAN,PPP1CC,TESC,TBX5,PTPN11,NETO2,RIPOR1,EHD2,ZNF580,MMD,CCL2,TMEM98,ABR,TTLL6,GFAP,LLGL2,ROBO1,EPHA3,STXBP5L,ADCY5,TFRC,CCDC…
GO:CC	plasma membrane bounded cell projection	GO:0120025	2.48757e-07	KCNN2,TSSK4,MNS1,ATG14,GPHN,TACR1,DYSF,SPAST,CTNNA2,PLB1,DRC1,DAB2IP,TTLL11,DENND1A,CACNA1B,IFT88,PCDH9,KLHL1,POU4F1,SPRY2,SYNDIG1,LZTS3,KIF3B,IFT52,ADGRB1,SLA,ASAP1,SNTG1,TMEM67,GPR83,HTR3B,FCHSD2,KCNA4,NFASC,CEP170,KIFAP3,FBXO2,KIF1B,PRKCZ,GABRD,LOC100297820,MGARP,INTU,TESC,GNAZ,GNAO1,CNGB1,NRN1L,RINL,STRN4,CPT1C,ABR,ARHGEF15,DNAH9,RNF112,TTLL6,GFAP,NCAM2,CXADR,EPHA3,IQCB1,ADCY5,ACAP2,CCDC39,AT…
GO:CC	cell projection	GO:0042995	5.73951e-07	KCNN2,TSSK4,MNS1,ATG14,GPHN,TACR1,DYSF,SPAST,CTNNA2,PLB1,DRC1,DAB2IP,TTLL11,DENND1A,CACNA1B,IFT88,PCDH9,KLHL1,POU4F1,SPRY2,SYNDIG1,LZTS3,KIF3B,IFT52,ADGRB1,SLA,ASAP1,SNTG1,TMEM67,GPR83,HTR3B,FCHSD2,KCNA4,NFASC,CEP170,KIFAP3,FBXO2,KIF1B,PRKCZ,GABRD,LOC100297820,MGARP,INTU,TESC,GNAZ,GNAO1,CNGB1,NRN1L,RINL,STRN4,CPT1C,ABR,ARHGEF15,DNAH9,RNF112,TTLL6,GFAP,NCAM2,CXADR,EPHA3,IQCB1,ADCY5,ACAP2,CCDC39,AT…
GO:CC	neuron projection	GO:0043005	2.72831e-05	KCNN2,GPHN,SPAST,CTNNA2,DAB2IP,DENND1A,CACNA1B,PCDH9,KLHL1,POU4F1,SYNDIG1,LZTS3,IFT52,ADGRB1,SLA,ASAP1,HTR3B,FCHSD2,KCNA4,NFASC,KIFAP3,FBXO2,KIF1B,PRKCZ,GABRD,MGARP,GNAZ,GNAO1,CNGB1,NRN1L,STRN4,CPT1C,ABR,ARHGEF15,RNF112,NCAM2,CXADR,EPHA3,IQCB1,EPHB1,TMEM108,MX2,MX1,CPEB4,NSG2,MAP1B,HCN1,GABRG3,CPEB1,ABHD17C,CHRNA7,PTPN9,BCL11B,TWF2,MAP4,SLC6A1,DCC,RAB27B,STX1A,ELFN1,INPP5F,GPM6A,TENM3,CHRM3,CDH23…
GO:CC	cell junction	GO:0030054	9.8395e-05	KCNN2,CBLN3,FRMD6,TMOD2,PRKCH,GPHN,NRXN3,FLRT2,SEMA4C,CTNNA2,DENND1A,CACNA1B,PCDH17,GJB6,PCDH9,SLITRK1,PAK5,SYNDIG1,LZTS3,RIMS4,ADGRB1,SLA,ASAP1,CRH,CDH17,CNTN5,HTR3B,CLMP,FCHSD2,CAPN5,NFASC,VAMP4,FBXO2,PRKCZ,GABRD,AGRN,FBLIM1,HMCN1,KIAA1109,P2RX2,CLDN5,NETO2,CDH11,GRIK5,ATP1A3,ABR,RNF112,TIAM1,CXADR,IGSF11,STXBP5L,LPP,EPHB1,AMOTL2,TMEM108,MX2,MX1,ITGB2,CPEB4,MAP1B,PIK3R1,ITGA1,DROSHA,CDH10,CDH12…
GO:CC	somatodendritic compartment	GO:0036477	0.000203377	KCNN2,GPHN,DAB2IP,DENND1A,CACNA1B,KLHL1,SYNDIG1,LZTS3,IFT52,ADGRB1,SLA,ASAP1,FBXO2,KIF1B,PRKCZ,GABRD,GNAZ,GNAO1,STRN4,CPT1C,ABR,ARHGEF15,RNF112,RBFOX3,EPHB1,TMEM108,MX2,MX1,CPEB4,NSG2,MAP1B,HCN1,CTNND2,ABHD17C,SLC6A1,CACNG3,ELFN1,INPP5F,GPM6A,CHRM3,KIRREL3,SHANK2,TH,ZNF804A,TMEM50A,KCNN3,NGF,LRIG2,GIGYF2,KIF1A,COBL,CTTNBP2,CRHR2,ASCL1,CACNG2,ATXN10,PPP3CA,LOC100140490,HTR4,GLRA1,GRIA1,PTK2B,BRINP1
GO:CC	dendritic tree	GO:0097447	0.000934988	KCNN2,GPHN,DENND1A,CACNA1B,KLHL1,SYNDIG1,LZTS3,IFT52,ADGRB1,SLA,ASAP1,FBXO2,KIF1B,GABRD,GNAZ,GNAO1,STRN4,CPT1C,ABR,ARHGEF15,EPHB1,MX2,MX1,CPEB4,NSG2,MAP1B,HCN1,ABHD17C,ELFN1,INPP5F,GPM6A,CHRM3,KIRREL3,SHANK2,ZNF804A,NGF,GIGYF2,KIF1A,COBL,CTTNBP2,CRHR2,ATXN10,PPP3CA,LOC100140490,HTR4,GLRA1,GRIA1,PTK2B,BRINP1
GO:CC	dendrite	GO:0030425	0.000934988	KCNN2,GPHN,DENND1A,CACNA1B,KLHL1,SYNDIG1,LZTS3,IFT52,ADGRB1,SLA,ASAP1,FBXO2,KIF1B,GABRD,GNAZ,GNAO1,STRN4,CPT1C,ABR,ARHGEF15,EPHB1,MX2,MX1,CPEB4,NSG2,MAP1B,HCN1,ABHD17C,ELFN1,INPP5F,GPM6A,CHRM3,KIRREL3,SHANK2,ZNF804A,NGF,GIGYF2,KIF1A,COBL,CTTNBP2,CRHR2,ATXN10,PPP3CA,LOC100140490,HTR4,GLRA1,GRIA1,PTK2B,BRINP1
GO:CC	synapse	GO:0045202	0.00110795	KCNN2,CBLN3,TMOD2,GPHN,NRXN3,SEMA4C,CTNNA2,DENND1A,CACNA1B,PCDH17,SLITRK1,PAK5,SYNDIG1,LZTS3,RIMS4,ADGRB1,SLA,ASAP1,CRH,CNTN5,HTR3B,FCHSD2,CAPN5,VAMP4,FBXO2,GABRD,AGRN,KIAA1109,P2RX2,NETO2,CDH11,GRIK5,ATP1A3,ABR,RNF112,TIAM1,STXBP5L,EPHB1,TMEM108,MX2,MX1,CPEB4,MAP1B,DROSHA,CTNND2,GABRG3,CPEB1,ABHD17C,CHRNA7,ERC2,CAMKV,DLGAP1,DCC,CACNG3,GSG1L,STX1A,ELFN1,DNMBP,GPM6A,CHRM3,NRG3,GRID1,CHAT,KIRREL3,S…
GO:CC	postsynapse	GO:0098794	0.00242326	KCNN2,GPHN,SEMA4C,CTNNA2,SYNDIG1,LZTS3,ADGRB1,SLA,ASAP1,HTR3B,FBXO2,GABRD,P2RX2,NETO2,GRIK5,ABR,RNF112,TMEM108,MX2,MX1,CPEB4,MAP1B,DROSHA,CTNND2,GABRG3,ABHD17C,CHRNA7,DLGAP1,DCC,CACNG3,GSG1L,GPM6A,CHRM3,GRID1,SHANK2,ZNF804A,GRIK3,PCLO,CTTNBP2,CNTN1,CACNG2,PPP3CA,GABRG1,NSG1,GLRA1,GRIA1,GLRA3,PTK2B,ADGRB3,GABRR1
GO:CC	intrinsic component of plasma membrane	GO:0031226	0.00328624	NEO1,FLRT2,KCNK10,SEMA4C,IL18RAP,CACNA1B,PCDH20,PCDH17,LPAR6,RXFP2,PCDH9,SYNDIG1,CDH4,SLC52A2,ADGRB1,KCNK9,MMP16,SLC2A5,HTR3B,KCNA4,GABRD,HHIP,TRPC3,P2RX2,NRN1L,ATP1A3,CD37,CPT1C,MILR1,TSPAN10,EPHA3,ADCY5,TFRC,CLCN2,KCNMB2,ATP1B3,EPHB1,ITGB2,KCNH8,ITGA1,HCN1,ADCY2,GABRG3,SLCO3A1,CHRNA7,TRAF3,JAG2,ITGA9,MST1R,SLC6A1,KCNG2,DCC,CACNG3,GSG1L,STX1A,SEMA4G,TENM3,CHRM3,SLC16A9,GRID1,ROM1,SHANK2,KCNQ1,TS…
GO:CC	integral component of plasma membrane	GO:0005887	0.00345618	NEO1,FLRT2,KCNK10,SEMA4C,IL18RAP,CACNA1B,PCDH20,PCDH17,LPAR6,RXFP2,PCDH9,SYNDIG1,CDH4,SLC52A2,ADGRB1,KCNK9,MMP16,SLC2A5,HTR3B,KCNA4,GABRD,HHIP,TRPC3,P2RX2,ATP1A3,CD37,CPT1C,MILR1,TSPAN10,EPHA3,ADCY5,TFRC,CLCN2,KCNMB2,ATP1B3,EPHB1,ITGB2,KCNH8,ITGA1,HCN1,ADCY2,GABRG3,SLCO3A1,CHRNA7,TRAF3,JAG2,ITGA9,MST1R,SLC6A1,KCNG2,DCC,CACNG3,GSG1L,STX1A,SEMA4G,TENM3,CHRM3,SLC16A9,GRID1,ROM1,SHANK2,KCNQ1,TSPAN32,…
GO:CC	transporter complex	GO:1990351	0.0298287	CACNA1B,HTR3B,KCNA4,PEX14,GABRD,TRPC3,CNGB1,ATP1A3,CPT1C,KCNMB2,ATP1B3,HCN1,GABRG3,CHRNA7,CACNA2D3,KCNG2,CACNG3,STX1A,MICU1,SHANK2,KCNQ1,SCN7A,KCNJ3,KCNA10,LRRC8C,GRIK3,DPP6,ANO6,CACNG2,SCNN1A,KCNIP4,GABRG1,TRPC7,GLRA1,GRIA1,GLRA3,KCNQ5,GABRR1
GO:CC	postsynaptic membrane	GO:0045211	0.0342547	GPHN,CTNNA2,SYNDIG1,HTR3B,GABRD,GRIK5,MX2,MX1,GABRG3,ABHD17C,CHRNA7,DCC,CACNG3,GSG1L,CHRM3,GRID1,SHANK2,GRIK3,CNTN1,CACNG2,GABRG1,NSG1,GLRA1,GRIA1,GLRA3,GABRR1
GO:CC	transmembrane transporter complex	GO:1902495	0.0419595	CACNA1B,HTR3B,KCNA4,GABRD,TRPC3,CNGB1,ATP1A3,CPT1C,KCNMB2,ATP1B3,HCN1,GABRG3,CHRNA7,CACNA2D3,KCNG2,CACNG3,STX1A,MICU1,SHANK2,KCNQ1,SCN7A,KCNJ3,KCNA10,LRRC8C,GRIK3,DPP6,ANO6,CACNG2,SCNN1A,KCNIP4,GABRG1,TRPC7,GLRA1,GRIA1,GLRA3,KCNQ5,GABRR1
*P values are Bonferroni-corrected at P values ≤ 5e-2

## Sheet: Table S11
Table S11. Functional enrichment analysis for Nigerian cattle vs (Asian zebu and outgroup)
Source of GO category	Category description	GO term	Adjusted P value*	Gene name
GO:MF	cadherin binding	GO:0045296	0.00322009	CTNNA2,CDH4,MMP24,CDH17,PTPN11,CDH11,CDH6,CDH10,CDH12,CDH18,CTNND2,CDH19,CDH2
GO:BP	membrane fission	GO:0090148	0.00903044	OPA1,MX2,MX1,SPAST
GO:BP	dynamin family protein polymerization involved in mitochondrial fission	GO:0003374	0.00962533	OPA1,MX2,MX1
GO:BP	dynamin family protein polymerization involved in membrane fission	GO:0003373	0.00962533	OPA1,MX2,MX1
GO:BP	neuron differentiation	GO:0030182	0.0129695	TIAM1,CHODL,ROBO2,EPHA3,SEMA5B,HES1,TMEM108,RUNX1,NEO1,TCF12,FLRT2,VAX2,SPAST,CTNNA2,NCOA1,DAB2IP,PBX3,LMX1B,FRY,IFT88,KLHL1,POU4F1,SLITRK1,RAP2A,BTBD3,LZTS3,CDH4,TRAPPC9,ASAP1,EYA1,CSMD3,NFASC,RERE,PRKCZ,FAT4,RAPGEF2,SRRM4,FBXW8,PTPN11,CNGB1,CDH11,NRN1L,ZFHX3,ZNF536,MMD,GFAP,ZNF804A,HOXD1,EN1,KLF7,ITM2C,MAP1B,ISL1,HCN1,CTNND2,CHRNA7,PTPN9,BCL11B,JAG2,GOLGA4,LRTM1,TWF2,MAP4,TULP1,CDH2,ZNF521,ATP8…
GO:BP	calcium-dependent cell-cell adhesion via plasma membrane cell adhesion molecules	GO:0016339	0.0131077	CDH17,KIFAP3,CDH11,CDH6,CDH10,CDH12,CDH18,CDH19,CDH2
GO:BP	generation of neurons	GO:0048699	0.0174883	TIAM1,CHODL,ROBO2,EPHA3,SEMA5B,HES1,TMEM108,RUNX1,NEO1,TCF12,PRTG,FLRT2,VAX2,SPAST,CTNNA2,NCOA1,DAB2IP,PBX3,LMX1B,FRY,IFT88,KLHL1,POU4F1,SLITRK1,RAP2A,BTBD3,LZTS3,CDH4,SCRT1,TRAPPC9,ASAP1,CHD7,EYA1,CSMD3,NFASC,RERE,PRKCZ,HHIP,FAT4,RAPGEF2,SRRM4,FBXW8,PTPN11,CNGB1,CDH11,NRN1L,ZFHX3,ZNF536,MMD,TMEM98,GFAP,ZNF804A,HOXD1,EN1,KLF7,SERPINE2,ITM2C,MAP1B,ISL1,HCN1,CTNND2,CHRNA7,PTPN9,BCL11B,JAG2,GOLGA4,L…
GO:BP	positive regulation of neuron projection development	GO:0010976	0.0185145	TIAM1,CHODL,ROBO2,EPHA3
GO:BP	neuron development	GO:0048666	0.018894	TIAM1,CHODL,ROBO2,EPHA3,SEMA5B,HES1,TMEM108,NEO1,FLRT2,VAX2,SPAST,CTNNA2,DAB2IP,PBX3,FRY,IFT88,KLHL1,POU4F1,SLITRK1,RAP2A,BTBD3,LZTS3,CDH4,ASAP1,CSMD3,NFASC,RERE,PRKCZ,FAT4,RAPGEF2,SRRM4,FBXW8,PTPN11,CNGB1,CDH11,NRN1L,GFAP,ZNF804A,EN1,KLF7,ITM2C,MAP1B,ISL1,HCN1,CTNND2,CHRNA7,PTPN9,BCL11B,GOLGA4,LRTM1,TWF2,MAP4,TULP1,CDH2,ATP8B1,NEDD4L,SLIT1,SEMA4G,INPP5F,GPM6A,TENM3,ZNF365,CDH23,TENM4,KIRREL3,ROM…
GO:BP	positive regulation of axonogenesis	GO:0050772	0.0218615	TIAM1,CHODL,ROBO2
GO:BP	homophilic cell adhesion via plasma membrane adhesion molecules	GO:0007156	0.036016	ROBO2,IGSF11,CLSTN2,PCDH20,PCDH17,PCDH9,CDH4,CDH17,PCDH18,FAT4,CDH11,CDH6,CDH10,CDH12,CDH18,CDH19,CDH2,CDH23,KIRREL3
GO:BP	neurogenesis	GO:0022008	0.0404733	TIAM1,CHODL,ROBO2,EPHA3,SEMA5B,HES1,TMEM108,RUNX1,NEO1,TCF12,PRTG,SYNE2,FLRT2,VAX2,SPAST,CTNNA2,NCOA1,DAB2IP,PBX3,LMX1B,FRY,IFT88,KLHL1,POU4F1,SLITRK1,RAP2A,BTBD3,LZTS3,CDH4,MMP24,SCRT1,TRAPPC9,ASAP1,CHD7,EYA1,CSMD3,NFASC,RERE,PRKCZ,HHIP,FAT4,RAPGEF2,SRRM4,FBXW8,PTPN11,CNGB1,CDH11,NRN1L,ZFHX3,ZNF536,MMD,TMEM98,GFAP,ZNF804A,HOXD1,EN1,KLF7,SERPINE2,ITM2C,MAP1B,ISL1,HCN1,FGF10,CTNND2,BTBD1,CHRNA7,PT…
GO:CC	plasma membrane bounded cell projection	GO:0120025	0.00107633	ITSN1,NCAM2,CXADR,EPHA3,ACAP2,CCDC39,TMEM108,MX2,MX1,KCNN2,TSSK4,MNS1,SYNE2,GPHN,ACTN1,TACR1,DYSF,SPAST,CTNNA2,PLB1,ITGB1BP1,DAB2IP,DENND1A,CACNA1B,IFT88,PCDH9,KLHL1,POU4F1,SYNDIG1,LZTS3,IFT52,ADGRB1,ASAP1,SNTG1,TMEM67,GPR83,CBL,FCHSD2,NFASC,CEP170,KIFAP3,FBXO2,PRKCZ,GABRD,LOC100297820,RAPGEF2,TESC,PXN,CNGB1,NRN1L,RINL,STRN4,ABR,ARHGEF15,ABI3,TTLL6,GFAP,CCDC40,ZNF804A,SCN7A,ACTR3,MYO1B,SPAG16,TME…
GO:CC	postsynaptic membrane	GO:0045211	0.00108628	GRIK1,CLSTN2,MX2,MX1,GPHN,CTNNA2,SYNDIG1,GABRD,GRIK5,ABHD17C,CHRNA7,CDH2,CACNG3,GSG1L,CHRNA6,CHRM3,KCNMA1,GRID1,DLG2,SHANK2,PLPPR4,GRIK3,CNTN1,CACNG2,GABRG1,NSG1,GLRA1,GRIA1,GLRA3,GRIK2,UTRN
GO:CC	cell projection	GO:0042995	0.00148708	ITSN1,NCAM2,CXADR,EPHA3,ACAP2,CCDC39,CLSTN2,TMEM108,MX2,MX1,KCNN2,TSSK4,MNS1,SYNE2,GPHN,ACTN1,TACR1,DYSF,SPAST,CTNNA2,PLB1,ITGB1BP1,DAB2IP,DENND1A,CACNA1B,IFT88,PCDH9,KLHL1,POU4F1,SYNDIG1,LZTS3,IFT52,ADGRB1,ASAP1,SNTG1,TMEM67,GPR83,CBL,FCHSD2,NFASC,CEP170,KIFAP3,FBXO2,PRKCZ,GABRD,LOC100297820,RAPGEF2,TESC,PXN,CNGB1,NRN1L,RINL,STRN4,ABR,ARHGEF15,ABI3,TTLL6,GFAP,CCDC40,ZNF804A,SCN7A,RND3,ACTR3,MYO1…
GO:CC	catenin complex	GO:0016342	0.00295124	CDH4,CDH17,CDH11,CDH6,CDH10,CDH12,CDH18,CDH19,CDH2
GO:CC	somatodendritic compartment	GO:0036477	0.0295422	TMEM108,MX2,MX1,KCNN2,GPHN,DAB2IP,DENND1A,CACNA1B,KLHL1,SYNDIG1,LZTS3,IFT52,ADGRB1,ASAP1,FBXO2,PRKCZ,GABRD,RAPGEF2,STRN4,ABR,ARHGEF15,RBFOX3,ZNF804A,TMEM50A,NSG2,MAP1B,HCN1,CTNND2,ABHD17C,SLC6A1,C4A,CACNG3,ELFN1,INPP5F,GPM6A,CHRM3,KIRREL3,SHANK2,TH,KCNN3,NGF,LRIG2,GIGYF2,KIF1A,COBL,CTTNBP2,CRHR2,ASCL1,CACNG2,ATXN10,PPP3CA,SLC12A2,HTR4,GLRA1,GRIA1,FZD3,PTK2B,NTRK2,BRINP1,GRIK2
GO:CC	nuclear envelope	GO:0005635	0.0313744	EPHA3,BCHE,MX2,MX1,SMAD3,MNS1,SYNE2,TERB2,SPAST,GMCL1,NUP188,ALOX5AP,XPO4,MINDY3,SPAG4,CPNE1,RB1CC1,DPY19L4
GO:CC	neuron projection	GO:0043005	0.0316246	ITSN1,NCAM2,CXADR,EPHA3,TMEM108,MX2,MX1,KCNN2,GPHN,SPAST,CTNNA2,DAB2IP,DENND1A,CACNA1B,PCDH9,KLHL1,POU4F1,SYNDIG1,LZTS3,IFT52,ADGRB1,ASAP1,FCHSD2,NFASC,KIFAP3,FBXO2,PRKCZ,GABRD,RAPGEF2,CNGB1,NRN1L,STRN4,ABR,ARHGEF15,ZNF804A,SCN7A,NSG2,MAP1B,HCN1,CPEB1,ABHD17C,CHRNA7,PTPN9,BCL11B,TWF2,MAP4,SLC6A1,TULP1,C4A,CDH2,RAB27B,ATP8B1,ELFN1,INPP5F,GPM6A,TENM3,CHRNA6,CHRM3,CDH23,KCNMA1,CHAT,DLG2,TENM4,KIRREL…
GO:CC	postsynapse	GO:0098794	0.0344491	GRIK1,CLSTN2,TMEM108,MX2,MX1,KCNN2,GPHN,CTNNA2,SYNDIG1,LZTS3,ADGRB1,ASAP1,FBXO2,GABRD,NETO2,GRIK5,ABR,ZNF804A,MAP1B,CTNND2,ABHD17C,CHRNA7,CDH2,DLGAP1,CACNG3,GSG1L,GPM6A,CHRNA6,CHRM3,KCNMA1,GRID1,DLG2,SHANK2,PLPPR4,GRIK3,CTTNBP2,CNTN1,CACNG2,PPP3CA,GABRG1,NSG1,SORCS2,GLRA1,GRIA1,GLRA3,PTK2B,NTRK2,ADGRB3,GRIK2,UTRN
GO:CC	anchoring junction	GO:0070161	0.0409996	CXADR,IGSF11,LPP,AMOTL2,ITGB2,FRMD6,PRKCH,SYNE2,ACTN1,FLRT2,CTNNA2,GJB6,PCDH9,UBOX5,ADGRB1,CLMP,NFASC,PRKCZ,FBLIM1,RAPGEF2,PXN,CLDN5,CDH11,XIRP2,ACTR3,CLASP1,PARD3B,FZD5,TNS1,PTPRU,PIK3R1,ITGA1,CDH6,CDH10,CDH12,CDH18,CTNND2
*P values are Bonferroni-corrected at P values ≤ 5e-2

## Sheet: Table S12
Table S12. Functional enrichment analysis for Nigerian cattle vs (Euro-Asian cattle and outgroup)
Source of GO category	Category description	GO term	Adjusted P value*	Gene name
GO:MF	calcium ion binding	GO:0005509	0.00221525	WDR49,CLSTN2,UMODL1,NOX5,EHD4,ANXA2,UNC13C,ACTN1,EFCAB11,FBLN7,KCNIP3,TBC1D8,DYSF,MCFD2,CAPN13,CACNA1B,PCDH20,PCDH17,GJB2,PCDH9,CDH4,NECAB3,CDH17,PDP1,CBL,SCUBE2,ACER3,AGRN,HMCN1,FAT4,FSTL5,TESC,CDH11,EHD2,HPCA,MAN1C1,EFCAB9,CDH10,CDH12,CDH18,LPCAT1,FSCB,JAG2,P4HTM,AIF1,SCGN,CDH19,CDH2,CCBE1,PCDH15,SLIT1,CDH23,MICU1,SYT12,ADGRL4,EFCAB14,MACF1,SLC25A13,DGKB,AOC1,LALBA,LRP1,DGKA,SYT10,CLEC4A,CRACR2…
GO:MF	cadherin binding	GO:0045296	0.0124759	CTNNA2,CDH4,MMP24,CDH17,PTPN11,CDH11,CDH10,CDH12,CDH18,CTNND2,CDH19,CDH2,CTNNA3
GO:BP	positive regulation of axonogenesis	GO:0050772	5.95516e-05	TIAM1,CHODL,ROBO2,ROBO1
GO:BP	positive regulation of neuron projection development	GO:0010976	0.000247154	TIAM1,CHODL,ROBO2,ROBO1,EPHA3
GO:BP	positive regulation of cell morphogenesis involved in differentiation	GO:0010770	0.000601579	TIAM1,CHODL,ROBO2,ROBO1
GO:BP	positive regulation of neuron differentiation	GO:0045666	0.00116775	TIAM1,CHODL,ROBO2,ROBO1,EPHA3
GO:BP	negative regulation of negative chemotaxis	GO:0050925	0.00126275	ROBO2,ROBO1
GO:BP	positive regulation of cell projection organization	GO:0031346	0.00172717	TIAM1,CHODL,ROBO2,ROBO1,EPHA3
GO:BP	regulation of axonogenesis	GO:0050770	0.00189836	TIAM1,CHODL,ROBO2,ROBO1
GO:BP	neuron development	GO:0048666	0.00287463	TIAM1,CHODL,ROBO2,ROBO1,EPHA3,ALCAM,SEMA5B,HES1,TMEM108,NEO1,FLRT2,VAX2,CTNNA2,DAB2IP,PBX3,FRY,IFT88,KLHL1,POU4F1,SLITRK1,RAP2A,LZTS3,CDH4,EXT1,CSMD3,NFASC,RERE,PRKCZ,FAT4,RAPGEF2,SRRM4,FBXW8,PTPN11,CNGB1,CDH11,NRN1L,GFAP,ZNF804A,EN1,KLF7,ITM2C,MAP1B,ISL1,HCN1,CTNND2,CHRNA7,PTPN9,TRIP11,BCL11B,GOLGA4,LRTM1,TWF2,MAP4,TULP1,CDH2,SKOR2,ATP8B1,NEDD4L,PCDH15,SLIT1,SEMA4G,INPP5F,GPM6A,TENM3,UNC5D,ZNF36…
GO:BP	regulation of negative chemotaxis	GO:0050923	0.00378738	ROBO2,ROBO1
GO:BP	cell-cell adhesion via plasma-membrane adhesion molecules	GO:0098742	0.00433247	CXADR,ROBO2,ROBO1,ALCAM,IGSF11,CLSTN2,PCDH20,PCDH17,PCDH9,SLITRK1,CDH4,MMP24,CDH17,KIFAP3,FAT4,CDH11,MILR1,CDH10,CDH12,CDH18,CDH19,CDH2,PCDH15,TENM3,UNC5D,CDH23,KIRREL3
GO:BP	positive regulation of neurogenesis	GO:0050769	0.00468628	TIAM1,CHODL,ROBO2,ROBO1,EPHA3
GO:BP	axonogenesis	GO:0007409	0.00491742	TIAM1,CHODL,ROBO2,ROBO1,EPHA3,ALCAM,SEMA5B
GO:BP	cell morphogenesis involved in neuron differentiation	GO:0048667	0.00681098	TIAM1,CHODL,ROBO2,ROBO1,EPHA3,ALCAM,SEMA5B,HES1
GO:BP	dynamin family protein polymerization involved in membrane fission	GO:0003373	0.00702668	OPA1,MX2,MX1
GO:BP	dynamin family protein polymerization involved in mitochondrial fission	GO:0003374	0.00702668	OPA1,MX2,MX1
GO:BP	regulation of neuron projection development	GO:0010975	0.00775841	TIAM1,CHODL,ROBO2,ROBO1,EPHA3
GO:BP	axon development	GO:0061564	0.00823741	TIAM1,CHODL,ROBO2,ROBO1,EPHA3,ALCAM,SEMA5B
GO:BP	neuron differentiation	GO:0030182	0.0103646	TIAM1,CHODL,ROBO2,ROBO1,EPHA3,ALCAM,SEMA5B,HES1,TMEM108,NEO1,TCF12,FLRT2,VAX2,CTNNA2,NCOA1,DAB2IP,PBX3,FRY,IFT88,KLHL1,POU4F1,SLITRK1,RAP2A,LZTS3,CDH4,TRAPPC9,EYA1,EXT1,CSMD3,NFASC,RERE,PRKCZ,FAT4,RAPGEF2,SRRM4,FBXW8,PTPN11,CNGB1,CDH11,NRN1L,ZFHX3,ZNF536,MMD,GFAP,ZNF804A,HOXD1,EN1,KLF7,ITM2C,MAP1B,ISL1,HCN1,CTNND2,CHRNA7,PTPN9,TRIP11,BCL11B,JAG2,GOLGA4,LRTM1,TWF2,MAP4,TULP1,CDH2,ZNF521,SKOR2,ATP8…
GO:BP	positive regulation of nervous system development	GO:0051962	0.0107111	TIAM1,CHODL,ROBO2,ROBO1,EPHA3
GO:BP	regulation of cell morphogenesis involved in differentiation	GO:0010769	0.0118866	TIAM1,CHODL,ROBO2,ROBO1
GO:BP	positive regulation of cell development	GO:0010720	0.0122437	TIAM1,CHODL,ROBO2,ROBO1,EPHA3
GO:BP	cell adhesion	GO:0007155	0.01468	NCAM2,CXADR,ROBO2,ROBO1,EPHA3,COL8A1,ALCAM,IGSF11,ITGB5,HES1,LPP
GO:BP	biological adhesion	GO:0022610	0.0155122	NCAM2,CXADR,ROBO2,ROBO1,EPHA3,COL8A1,ALCAM,IGSF11,ITGB5,HES1,LPP
GO:BP	cell junction organization	GO:0034330	0.0206268	CXADR,EPHA3,CLSTN2,TMEM108,SMAD3,UNC13C,ACTN1,NRXN3,FLRT2,CTNNA2,DAB2IP,AJM1,LOC100336564,PCDH17,GJB6,GJB2,SLITRK1,SYNDIG1,LZTS3,ADGRB1,EXT1,CNTN5,NFASC,AGRN,RAPGEF2,P2RX2,CLDN5,CDH11,NLGN2,ARHGEF15,XIRP2,CLASP1,FZD5,TNS1,CDH10,CDH12,CDH18,CTNND2,ABHD17C,CHRNA7,ERC2,LRTM1,CAMKV,SLC6A1,CDH19,CDH2,ELFN1,SLK,GPM6A,ZNF365,GRM5,KIRREL3,SHANK2
GO:BP	generation of neurons	GO:0048699	0.0223532	TIAM1,CHODL,ROBO2,ROBO1,EPHA3,ALCAM,SEMA5B,HES1,TMEM108,NEO1,TCF12,PRTG,FLRT2,VAX2,CTNNA2,NCOA1,DAB2IP,PBX3,FRY,IFT88,KLHL1,POU4F1,SLITRK1,RAP2A,LZTS3,CDH4,SCRT1,TRAPPC9,EYA1,EXT1,CSMD3,NFASC,RERE,PRKCZ,HHIP,FAT4,RAPGEF2,SRRM4,FBXW8,PTPN11,CNGB1,CDH11,NRN1L,ZFHX3,ZNF536,MMD,TMEM98,GFAP,ZNF804A,HOXD1,EN1,KLF7,SERPINE2,ITM2C,MAP1B,ISL1,HCN1,CTNND2,CHRNA7,PTPN9,TRIP11,BCL11B,JAG2,GOLGA4,LRTM1,TWF2,M…
GO:BP	homophilic cell adhesion via plasma membrane adhesion molecules	GO:0007156	0.032199	ROBO2,ROBO1,IGSF11,CLSTN2,PCDH20,PCDH17,PCDH9,CDH4,CDH17,FAT4,CDH11,CDH10,CDH12,CDH18,CDH19,CDH2,PCDH15,CDH23,KIRREL3
GO:BP	membrane fission	GO:0090148	0.032832	OPA1,MX2,MX1
GO:BP	regulation of neuron differentiation	GO:0045664	0.0353351	TIAM1,CHODL,ROBO2,ROBO1,EPHA3
GO:BP	neuron projection morphogenesis	GO:0048812	0.0425137	TIAM1,CHODL,ROBO2,ROBO1,EPHA3,ALCAM,SEMA5B
GO:BP	regulation of plasma membrane bounded cell projection organization	GO:0120035	0.0438818	TIAM1,CHODL,ROBO2,ROBO1,EPHA3
GO:BP	cell morphogenesis involved in differentiation	GO:0000904	0.0444088	TIAM1,CHODL,ROBO2,ROBO1,EPHA3,ALCAM,SEMA5B,HES1
GO:BP	regulation of cell projection organization	GO:0031344	0.0466004	TIAM1,CHODL,ROBO2,ROBO1,EPHA3
GO:CC	postsynaptic membrane	GO:0045211	0.00670009	GRIK1,CLSTN2,MX2,MX1,CTNNA2,SYNDIG1,GABRD,GRIK5,NLGN2,ABHD17C,CHRNA7,CDH2,CACNG3,GSG1L,CHRNA6,CHRM3,GRID1,GRM5,SHANK2,PLPPR4,GRIK3,CNTN1,CACNG2,GABRG1,NSG1,GLRA1,GLRA3,GRIK2,UTRN
GO:CC	plasma membrane bounded cell projection	GO:0120025	0.0159424	NCAM2,CXADR,EPHA3,ALCAM,ACAP2,TMEM108,MX2,MX1,KCNN2,TSSK4,MNS1,UNC13C,ACTN1,TACR1,DYSF,CTNNA2,PLB1,DRC1,DAB2IP,DENND1A,CACNA1B,IFT88,PCDH9,KLHL1,POU4F1,SPAG6,SYNDIG1,LZTS3,ADGRB1,SLA,SNTG1,GPR83,CBL,FCHSD2,P2RX3,NFASC,CEP170,KIFAP3,FBXO2,PRKCZ,GABRD,GNB1,LOC100297820,RAPGEF2,TESC,PXN,GNAO1,CNGB1,NRN1L,STRN4,CPT1C,ABR,ARHGEF15,TTLL6,GFAP,CCDC40,ZNF804A,SCN7A,ACTR3,MYO1B,TMEM50A,EFCAB9,NSG2,MAP1B,H…
GO:CC	intrinsic component of synaptic membrane	GO:0099240	0.0181604	CLSTN2,PCDH17,GABRD,NLGN2,KCNJ3,CHRNA7,CDH2,CACNG3,GSG1L,CHRNA6,GRID1,PLPPR4,CNTN1,CACNG2
GO:CC	anchoring junction	GO:0070161	0.0194203	CXADR,IGSF11,LPP,AMOTL2,ITGB2,FRMD6,PRKCH,ACTN1,FLRT2,CTNNA2,GJB6,GJB2,GJA3,PCDH9,UBOX5,ADGRB1,SLA,CLMP,NFASC,PRKCZ,FBLIM1,RAPGEF2,PXN,CLDN5,CDH11,XIRP2,ACTR3,CLASP1,PARD3B,FZD5,TNS1,PTPRU,PIK3R1,ITGA1,CDH10,CDH12,CDH18,CTNND2
GO:CC	intrinsic component of postsynaptic membrane	GO:0098936	0.0210959	CLSTN2,GABRD,NLGN2,CHRNA7,CDH2,CACNG3,GSG1L,CHRNA6,GRID1,PLPPR4,CNTN1,CACNG2
GO:CC	catenin complex	GO:0016342	0.0270261	CDH4,CDH17,CDH11,CDH10,CDH12,CDH18,CDH19,CDH2
GO:CC	neuron projection	GO:0043005	0.0270376	NCAM2,CXADR,EPHA3,ALCAM,TMEM108,MX2,MX1,KCNN2,UNC13C,CTNNA2,DAB2IP,DENND1A,CACNA1B,PCDH9,KLHL1,POU4F1,SYNDIG1,LZTS3,ADGRB1,SLA,FCHSD2,P2RX3,NFASC,KIFAP3,FBXO2,PRKCZ,GABRD,GNB1,RAPGEF2,GNAO1,CNGB1,NRN1L,STRN4,CPT1C,ABR,ARHGEF15,ZNF804A,SCN7A,NSG2,MAP1B,HCN1,CPEB1,ABHD17C,CHRNA7,PTPN9,BCL11B,TWF2,MAP4,SLC6A1,TULP1,C4A,CDH2,RAB27B,ATP8B1,ELFN1,PCDH15,INPP5F,GPM6A,TENM3,CHRNA6,CHRM3,CDH23,CHAT,GRM5,K…
GO:CC	cell projection	GO:0042995	0.0327955	NCAM2,CXADR,EPHA3,ALCAM,ACAP2,CLSTN2,TMEM108,MX2,MX1,KCNN2,TSSK4,MNS1,UNC13C,ACTN1,TACR1,DYSF,CTNNA2,PLB1,DRC1,DAB2IP,DENND1A,CACNA1B,IFT88,PCDH9,KLHL1,POU4F1,SPAG6,SYNDIG1,LZTS3,ADGRB1,SLA,SNTG1,GPR83,CBL,FCHSD2,P2RX3,NFASC,CEP170,KIFAP3,FBXO2,PRKCZ,GABRD,GNB1,LOC100297820,RAPGEF2,TESC,PXN,GNAO1,CNGB1,NRN1L,STRN4,CPT1C,ABR,ARHGEF15,TTLL6,GFAP,CCDC40,ZNF804A,SCN7A,RND3,ACTR3,MYO1B,TMEM50A,EFCAB9,…
GO:CC	integral component of synaptic membrane	GO:0099699	0.0328173	CLSTN2,PCDH17,GABRD,NLGN2,KCNJ3,CHRNA7,CDH2,CACNG3,GSG1L,CHRNA6,GRID1,PLPPR4,CACNG2
GO:CC	cell junction	GO:0030054	0.0432326	TIAM1,GRIK1,CXADR,IGSF11,LPP,CLSTN2,AMOTL2,TMEM108,MX2,MX1,ITGB2,KCNN2,CBLN3,FRMD6,UNC13C,PRKCH,ACTN1,NRXN3,FLRT2,CTNNA2,DENND1A,CACNA1B,PCDH17,GJB6,GJB2,GJA3,PCDH9,SLITRK1,PAK5,SYNDIG1,LZTS3,UBOX5,ADGRB1,SLA,CRH,CDH17,CNTN5,CLMP,FCHSD2,CAPN5,P2RX3,NFASC,VAMP4,FBXO2,PRKCZ,GABRD,AGRN,FBLIM1,HMCN1,RAPGEF2,P2RX2,PXN,CLDN5,NETO2,CDH11,GRIK5,ATP1A3,ABR,NLGN2,ZNF804A,XIRP2,KCNJ3,ACTR3,CLASP1,PARD3B,FZD…
GO:CC	dendritic spine head	GO:0044327	0.045761	MX2,MX1
GO:CC	postsynaptic endocytic zone membrane	GO:0098844	0.045761	MX2,MX1
GO:CC	cell surface	GO:0009986	0.046611	ROBO2,ROBO1,ZPLD1,ALCAM,CD200R1L,ITGB5,IL12A,CLSTN2,UMODL1,ITGB2,KCNN2,CD276
GO:CC	integral component of postsynaptic membrane	GO:0099055	0.0467215	CLSTN2,GABRD,NLGN2,CHRNA7,CDH2,CACNG3,GSG1L,CHRNA6,GRID1,PLPPR4,CACNG2
*P values are Bonferroni-corrected at P values ≤ 5e-2

[truncated: 2 more sheets: Table S13, Table S14]
